# Supplementary material for: Mapping the mouse Allelome reveals tissue-specific regulation of allelic expression
Source: eLife. 2017 Aug 14;6:e25125. doi: 10.7554/eLife.25125 (PMC5555720; doi:10.7554/eLife.25125)
Supplement: Supplementary file 1. — (A) Samples analyzed in this study. (B) Equalizing the input reads between samples. Input reads were adjusted to obtain approximately 15Mio uniquely aligned fragments for RNA-seq (30Mio single reads) and approximately 20Mio uniquely aligned reads for H3K27ac ChIP-seq per replicate. (C) Significant enrichment of allelic H3K27ac based on 100x random permutations of the allelic tags (D) X chromosome inactivation (XCI) escaper candidates from epiblast-derived tissues (embryonic and adult tissues that show skewed XCI in CAST/FVB). (E) XCI escaper candidates from extra-embryonic tissues that show imprinted XCI. (F) XCI escaper validation. (G) Validation of imprinted expression detected by RNA-seq using H3K4me3 ChIP-seq differential enrichment on the promoter (4 kb window). (H) Validation of imprinted expression. (I) Confirmed and novel validated independent imprinted genes. (J) Summary of novel imprinted gene candidates. (K) Tissue and developmental specific expansion and contraction of imprinted clusters. DOI: http://dx.doi.org/10.7554/eLife.25125.018 [file elife-25125-supp1.xlsx]

## Sheet: A
Samples analyzed in this study.
RNA-seq
GEO Accession	tissue	Sample abbreviation	development	Age	RNA type	Genotype and replicates	Sex	Individuals per replicate	instrument model	read length	single or paried-end	passages
GSE75957	mouse embryonic stem cells	ESC	pluripotent	E3.5	total RNA	2xCASTxFVB , 2xFVBxCAST	XY	1	Illumina HiSeq 2000	100	paired-end	15
GSE69168	mouse embryonic fibroblasts	MEF	embryonic	E12.5	total RNA	2xCASTxFVB , 2xFVBxCAST	XX	1	Illumina HiSeq 2000	100	paired-end	2
GSE75957	liver	Li	embryonic	E12.5	total RNA	2xCASTxFVB , 2xFVBxCAST	XX/XY	6-11	Illumina HiSeq 2000	100	paired-end
GSE75957	liver	Br	embryonic	E16.5	total RNA	2xCASTxFVB , 2xFVBxCAST	XX	1	Illumina HiSeq 2000	100	paired-end
GSE75957	brain	He	embryonic	E16.5	total RNA	2xCASTxFVB , 2xFVBxCAST	XX	1	Illumina HiSeq 2000	100	paired-end
GSE75957	heart	VE	embryonic	E16.5	total RNA	2xCASTxFVB , 2xFVBxCAST	XX	1	Illumina HiSeq 2000	100	paired-end
GSE75957	visceral yolk sac endoderm	VE	extra-embryonic	E9.5	total RNA	2xCASTxFVB , 2xFVBxCAST	XX/XY	5-12	Illumina HiSeq 2000	100	paired-end
GSE75957	visceral yolk sac endoderm	VE	extra-embryonic	E12.5	total RNA	2xCASTxFVB , 2xFVBxCAST	XX/XY	5-7	Illumina HiSeq 2000	100	paired-end
GSE75957	visceral yolk sac endoderm	VE	extra-embryonic	E16.5	total RNA	2xCASTxFVB , 2xFVBxCAST	XX	1	Illumina HiSeq 2000	100	paired-end
GSE75957	placenta	Pl	extra-embryonic	E12.5	total RNA	2xCASTxFVB , 2xFVBxCAST	XX	1	Illumina HiSeq 2000	100	paired-end
GSE75957	placenta	Pl	extra-embryonic	E16.5	total RNA	2xCASTxFVB , 2xFVBxCAST	XX	1	Illumina HiSeq 2000	100	paired-end
GSE75957	tongue	To	neonatal	3 days postnatal (3dpn)	total RNA	2xCASTxFVB , 2xFVBxCAST	XX	1	Illumina HiSeq 2500	125	paired-end
GSE75957	brain	Br	neonatal	3 days postnatal (3dpn)	total RNA	2xCASTxFVB , 2xFVBxCAST	XX	1	Illumina HiSeq 2500	125	paired-end
GSE75957	brain	Br	adult	8 weeks	total RNA	2xCASTxFVB , 2xFVBxCAST	XX	1	Illumina HiSeq 2000	100	paired-end
GSE75957	liver	Li	adult	8 weeks	total RNA	2xCASTxFVB , 2xFVBxCAST	XX	1	Illumina HiSeq 2000	100	paired-end
GSE75957	heart	He	adult	8 weeks	total RNA	2xCASTxFVB , 2xFVBxCAST	XX	1	Illumina HiSeq 2000	100	paired-end
GSE75957	lung	Lu	adult	8 weeks	total RNA	2xCASTxFVB , 2xFVBxCAST	XX	1	Illumina HiSeq 2500	125	paired-end
GSE75957	spleen	Sp	adult	8 weeks	total RNA	2xCASTxFVB , 2xFVBxCAST	XX	1	Illumina HiSeq 2000	100	paired-end
GSE75957	thymus	Th	adult	8 weeks	total RNA	2xCASTxFVB , 2xFVBxCAST	XX	1	Illumina HiSeq 2000	100	paired-end
GSE75957	leg muscle	LM	adult	8 weeks	total RNA	2xCASTxFVB , 2xFVBxCAST	XX	1	Illumina HiSeq 2000	100	paired-end
GSE75957	virgin female mammary glands	vMG	adult	8 weeks	total RNA	2xCASTxFVB , 2xFVBxCAST	XX	1	Illumina HiSeq 2500	125	paired-end
GSE75957	lactating female brain	lfBr	during Lactation	12 weeks (3dpn)	total RNA	2xCASTxFVB , 2xFVBxCAST	XX	1	Illumina HiSeq 2500	125	paired-end
GSE75957	lactating female mammary glands	lfMG	during Lactation	12 weeks (3dpn)	total RNA	2xCASTxFVB , 2xFVBxCAST	XX	1	Illumina HiSeq 2500	125	paired-end
GSE75957	Placenta	Pl	extra-embryonic	E12.5	PolyA enriched	3xCASTxFVB	?	1	Illumina HiSeq 2500	50	single-end
GSE75957	Placenta	Pl	extra-embryonic	E12.5	PolyA enriched	3xCASTxR2∆	?	1	Illumina HiSeq 2500	50	single-end
GSE75957	Decidua	De	adult	E12.5	PolyA enriched	3xCAST	XX	1	Illumina HiSeq 2500	50	single-end
GSE75957	Placenta	Pl	extra-embryonic	E12.5	total RNA	2xCASTxBALBc , 2xBALBcxCAST	XX	1	Illumina HiSeq 2500	50	single-end
GSE75957	Placenta (embryo transfer)	Pl	extra-embryonic	E12.5	total RNA	2xCASTxFVB	?	1	Illumina HiSeq 2500	50	single-end
ChIP-seq
GEO Accession	tissue	tissue abbreviation	development	Age	ChIP antibody	Genotype and replicates	Sex	Individuals per replicate	instrument model	read length	single or paried-end	passages
GSE69168	mouse embryonic fibroblasts	MEF	embryonic	E12.5	H3K4me3 (Millipore, 07-473, lot 2019729)	2xCASTxFVB , 2xFVBxCAST	XX	1	Illumina HiSeq 2000	50	single-end	5
GSE75957	liver	Li	embryonic	E12.5	H3K4me3 (Millipore, 07-473, lot 2019729)	2xCASTxFVB , 2xFVBxCAST	XX/XY	16	Illumina HiSeq 2000	50	single-end
GSE75957	visceral yolk sac endoderm	VE	extra-embryonic	E12.5	H3K4me3 (Millipore, 07-473, lot 2019729)	2xCASTxFVB , 2xFVBxCAST	XX/XY	16	Illumina HiSeq 2000	50	single-end
GSE75957	placenta	Pl	extra-embryonic	E12.5	H3K4me3 (Millipore, 07-473, lot 2384705)	2xCASTxFVB , 1xFVBxCAST	XX	1	Illumina HiSeq 2500	50	single-end
GSE75957	liver	Li	adult	8 weeks	H3K4me3 (Millipore, 07-473, lot 2384705)	2xCASTxFVB , 2xFVBxCAST	XX	1	Illumina HiSeq 2000	50	single-end
GSE75957	lactating female mammary glands	lfMG	during Lactation	12 weeks (3dpn)	H3K4me3 (Millipore, 07-473, lot 2384705)	1xFVBxCAST	XX	1	Illumina HiSeq 2500	50	single-end
GSE75957	tongue	To	neonatal	3 days postnatal (3dpn)	H3K4me3 (Millipore, 07-473, lot 2384705)	1xFVBxCAST	XX	1	Illumina HiSeq 2500	50	single-end
GSE75957	liver	Li	embryonic	E12.5	H3K27ac (Abcam,ab4729, lot GA104852-2)	2xCASTxFVB , 2xFVBxCAST	XX/XY	16	Illumina HiSeq 2000	50	single-end
GSE75957	visceral yolk sac endoderm	VE	extra-embryonic	E12.5	H3K27ac (Abcam,ab4729, lot GA104852-2)	2xCASTxFVB , 2xFVBxCAST	XX/XY	16	Illumina HiSeq 2000	50	single-end
GSE75957	placenta	Pl	extra-embryonic	E12.5	H3K27ac (Abcam,ab4729, lot GA104852-2)	2xCASTxFVB , 1xFVBxCAST	XX	1	Illumina HiSeq 2500	50	single-end

## Sheet: B
Equalizing the input reads between samples. Input reads were adjusted to obtain approximately 15Mio uniquely aligned fragments for RNA-seq (30Mio single reads) and approximately 20Mio uniquely aligned reads for H3K27ac ChIP-seq per replicate.
tissue abbreviation	RNA-seq	mean % unique aligned RNA-seq reads (all replicates)	input read pairs needed to obtain 15Mio uniquely aligned pairs (30Mio single reads) for each replicate
ESC	RNA	81.32	18445600
MEF	RNA	72.47	20698200
VE 9.5	RNA	82.35	18214900
VE E12.5	RNA	63.84	23496200
VE E16.5	RNA	79.54	18858400
Pl E12.5	RNA	82.24	18239200
Pl 16.5	RNA	84.11	17833700
Li E12.5	RNA	77.36	19389800
Li E16.5	RNA	83.9	17878400
aLi	RNA	84.31	17791400
Br E16.5	RNA	87.33	17176200
Br3dpn	RNA	87.41	17160500
aBr	RNA	89.32	16793500
lfBr	RNA	88.58	16933800
He E16.5	RNA	88.87	16878500
aHe	RNA	91.77	16345200
To 3dpn	RNA	85.65	17513100
aLM	RNA	87.04	17233400
vMG	RNA	81.83	18330600
lfMG	RNA	83.49	17966200
aLu	RNA	84.36	17780900
aTh	RNA	77.08	19460300
aSp	RNA	83.12	18046100
tissue abbreviation	ChIP-seq	mean % unique aligned ChIP-seq reads (all replicates)	input reads needed to obtain 20Mio aligned reads for each replicate
Li E12.5	H3K27ac	90	22222200
VE E12.5	H3K27ac	85	23529400
Pl E12.5	H3K27ac	85	23529400

## Sheet: C
Significant enrichment of allelic H3K27ac based on 100x random permutations of the allelic tags
Switcher genes	alleic expression	alleic H3K27ac	95 % confidence interval	p-value
CAST switcher pc=53 nc=2	CAST	BAE	t = -0.1116 [-3.556484;Inf]	0.5442
	CAST	CAST	t = 3.0293 [0.2913026;Inf]	0.0027
	CAST	FVB	t = -0.2994 [-0.2442505;Inf]	0.6171
	BAE	BAE	t = 0.026 [-2.352436;Inf]	0.4897
	BAE	CAST	t = 1.3057 [-0.04207144;Inf]	0.0989
	BAE	FVB	t = -0.3588 [-0.4223031;Inf]	0.6391
FVB switcher pc=82 nc=7	FVB	BAE	t = -0.4998 [-6.929514;Inf]	0.6903
	FVB	CAST	t = -2.9751 [-0.4646816;Inf]	0.9973
	FVB	FVB	t = 3.2894 [0.911045;Inf]	0.0014
	BAE	BAE	t = 0.0711 [-4.177988;Inf]	0.4718
	BAE	CAST	t = -1.1887 [-0.4463394;Inf]	0.8799
	BAE	FVB	t = 0 [-0.4491726;Inf]	0.5
Switcher genes with matching allelic H3K27ac enrichment within 50kb
FVB	CAST
Adcy6	Cep164
Akap7	Fmo1
Ap4s1	Lmbr1
Fuca2	Natd1
Glrx	Ublcp1
Htatip2	Zfp747
Igtp	Gsta4
Irgm2	Lonrf1
Pawr	Mapkapk3
Ppdpf	Neu3
Rab30	Ptgr1
Syt14
Tspan15
XLOC_024547
XLOC_039482
XLOC_058024
Ahsg
Atg16l2
Dse
Fbxo31
Hps5
Klhl26
Mbp
Mthfd1l
Polr3g
Rffl
Slc35b4
Tec

## Sheet: D
X chromosome inactivation (XCI) escaper candidates from epiblast-derived tissues (embryonic and adult tissues).
chr	start	end	name	Nr of tissue escaping XCI	% of tissue escaping XCI	known escaper	MEF tag	Li E16.5 tag	aLi tag	Br E16.5 tag	Br 3dpn tag	aBr tag	lfBr tag	He E16.5 tag	aHe tag	To 3dpn tag	aLM tag	vMG tag	lfMG tag	aLu tag	aTh tag	aSp tag	MEF S ratio	Li E16.5 S ratio	aLi S ratio	Br E16.5 S ratio	Br 3dpn S ratio	aBr S ratio	lfBr S ratio	He E16.5 S ratio	aHe S ratio	To 3dpn S ratio	aLM S ratio	vMG S ratio	lfMG S ratio	aLu S ratio	aTh S ratio	aSp S ratio	MEF S score	Li E16.5 S score	aLi S score	Br E16.5 S score	Br 3dpn S score	aBr S score	lfBr S score	He E16.5 S score	aHe S score	To 3dpn S score	aLM S score
chrX	18162666	18279358	Kdm6a*	16	100	YES	BAE	BAE	BAE	BAE	BAE	BAE	BAE	BAE	BAE	BAE	BAE	BAE	BAE	BAE	BAE	BAE	0.535	0.5	0.475	0.55	0.57	0.545	0.575	0.51	0.465	0.525	0.455	0.54	0.515	0.485	0.485	0.5	0.511	0	0	0	5021	0	5078	0	-0.414	0.875	-0.996
chrX	103460372	103483233	Xist*	16	100	YES	FVB	FVB	FVB	FVB	FVB	FVB	FVB	FVB	FVB	FVB	FVB	FVB	FVB	FVB	FVB	FVB	0.265	0.205	0.205	0.235	0.23	0.29	0.205	0.205	0.18	0.235	0.315	0.18	0.205	0.27	0.275	0.245	-66996	-316806	-133615	-312.55	-211115	-65939	-214025	-240984	-26942	-298999	-26411
chrX	101429650	101448593	Nono	15	93.75	NO	BAE	BAE	BAE	BAE	BAE	BAE	BAE	BAE	BAE	BAE	FVB	CAST	BAE	BAE	BAE	BAE	0.4	0.565	0.475	0.445	0.495	0.415	0.54	0.445	0.575	0.5	0.315	0.62	0.545	0.495	0.45	0.54	0	0	0	0	0	0	0.584	-1.02	0	0	-2028
chrX	105079755	105117090	Pbdc1*	15	93.75	YES	BAE	BAE	BAE	BAE	BAE	BAE	BAE	BAE	BAE	BAE	BAE	CAST	BAE	BAE	BAE	BAE	0.425	0.51	0.55	0.495	0.54	0.495	0.585	0.47	0.505	0.475	0.425	0.6	0.545	0.505	0.465	0.5	-0.881	0	0.431	0	0	0	0	-0.435	0	0	0
chrX	50563119	50635321	Firre*	14	87.5	YES	BAE	BAE	BAE	BAE	BAE	BAE	BAE	BAE	BAE	BAE	BAE	CAST	BAE	BAE	BAE	CAST	0.515	0.51	0.485	0.43	0.52	0.455	0.54	0.48	0.48	0.595	0.44	0.67	0.545	0.505	0.535	0.64	0	0	0	0	0	0	0	0	0	0	0
chrX	102184942	102188371	Rps4x*	13	81.25	YES	BAE	CAST	BAE	CAST	BAE	BAE	BAE	excluded	BAE	BAE	BAE	BAE	BAE	BAE	BAE	BAE	0.51	0.655	0.68	0.645	0.485	0.59	0.54	0.645	0.62	0.485	0.48	0.52	0.485	0.425	0.56	0.625	0	13187	0	3.38	0	0.685	0	0.341	0	0	0
chrX	94188708	94212651	Eif2s3x*	12	80	YES	BAE	BAE	CAST	CAST	BAE	BAE	BAE	BAE	NI	CAST	BAE	BAE	BAE	BAE	BAE	BAE	0.59	0.575	0.67	0.615	0.595	0.53	0.585	0.565	0.51	0.62	0.48	0.55	0.59	0.495	0.53	0.57	3479	1406	1.63	1564	0.866	0.395	0.58	1158	0	2352	0
chrX	152233226	152279099	Kdm5c*	11	68.75	YES	BAE	CAST	BAE	CAST	BAE	BAE	CAST	BAE	BAE	BAE	BAE	CAST	CAST	BAE	BAE	BAE	0.595	0.6	0.575	0.6	0.59	0.595	0.615	0.58	0.585	0.575	0.535	0.615	0.635	0.52	0.59	0.56	2665	0.79	1872	2399	2332	0	1278	0.746	0.301	2272	0
chrX	169685198	169990797	Mid1*	7	53.8462	YES	CAST	BAE	NI	FVB	BAE	NI	NI	CAST	CAST	BAE	BAE	MAT	CAST	CAST	BAE	CAST	0.685	0.4	0.835	0.32	0.655	0.68	0.67	0.63	0.77	0.725	0.7	0.555	0.8	0.73	0.615	0.805	0.95	-0.587	0.663	-2313	0	0	0.385	17967	9.12	0	0
chrX	12654883	12673546	1810030O07Rik	7	50	NO	BAE	excluded	NI	excluded	excluded	excluded	CAST	BAE	BAE	excluded	BAE	CAST	BAE	BAE	NI	BAE	0.425	0.655	0.64	0.665	0.68	0.6	0.69	0.555	0.43	0.635	0.41	0.655	0.61	0.54	0.55	0.61	0	0.444	0.49	0.334	0.827	0.341	2118	0	0	0.874	-0.444
chrX	141156035	141164692	XLOC_088874	6	60	NO	BAE	BAE	NI	BAE	CAST	NI	CAST	NI	NI	BAE	BAE	CAST	NI	BAE	NI	CAST	0.51	0.615	0.475	0.61	0.73	0.625	0.81	0.705	0.375	0.5	0.37	0.785	NA	0.59	0.395	0.615	0	0	0	0	3273	0.358	1541	0	0	0	-0.728
chrX	48256933	48282449	Utp14a*	6	37.5	YES	BAE	CAST	excluded	CAST	CAST	BAE	CAST	BAE	BAE	excluded	BAE	CAST	CAST	BAE	CAST	CAST	0.58	0.65	0.725	0.695	0.64	0.575	0.74	0.57	0.5	0.61	0.45	0.69	0.74	0.515	0.6	0.65	2379	3462	0.639	4401	2221	0	3957	0	0	0.276	0
chrX	7668115	7671278	Plp2	5	100	NO	FVB	NI	NI	NI	NI	NI	NI	FVB	NI	FVB	NI	NI	BAE	FVB	NI	NI	0.235	NA	NA	NA	NA	NA	NA	0.185	NA	0.2	NA	0.215	0.32	0.19	NA	NA	-1689	NA	NA	NA	NA	NA	NA	-1318	NA	-1361	NA
chrX	8138974	8145880	Rbm3*	5	31.25	YES	BAE	CAST	CAST	CAST	BAE	CAST	CAST	CAST	CAST	BAE	BAE	CAST	CAST	BAE	CAST	CAST	0.535	0.705	0.75	0.705	0.59	0.71	0.765	0.675	0.74	0.59	0.5	0.72	0.7	0.705	0.7	0.73	0.684	17394	4116	3938	0.814	1598	8297	4243	2321	0	0
chrX	71420059	71492849	Cd99l2	5	31.25	NO	CAST	CAST	BAE	CAST	CAST	CAST	CAST	CAST	excluded	BAE	BAE	CAST	CAST	CAST	BAE	BAE	0.63	0.69	0.61	0.75	0.725	0.725	0.76	0.695	0.685	0.67	0.53	0.66	0.705	0.64	0.575	0.565	2.4	2426	0	6231	12054	5.1	18047	6113	0.566	0	0.503
chrX	163958677	163975334	XLOC_089252	4	100	NO	NI	FVB	NI	NI	NI	NI	NI	NI	NI	FVB	NI	NI	NI	FVB	NI	BAE	NA	0.095	NA	0.17	0.34	NA	0.385	NA	NA	0.18	NA	NA	0.495	0.21	NA	0.26	NA	-2.89	NA	-0.403	0	NA	0	NA	NA	-2391	NA
chrX	164438100	164459100	Asb11	4	100	NO	NI	NI	NI	NI	NI	NI	NI	FVB	BAE	FVB	BAE	NI	NI	NI	NI	NI	NA	NA	NA	NA	NA	0.785	NA	0.325	0.615	0.205	0.475	NA	NA	NA	NA	NA	NA	NA	NA	NA	NA	0.49	NA	-5481	0	-3199	0
chrX	136139044	136140437	Bex4	4	80	NO	NI	BAE	NI	BAE	excluded	NI	NI	BAE	NI	NI	NI	NI	NI	BAE	NI	NI	0.665	0.585	NA	0.61	0.65	0.465	0.585	0.54	NA	NA	NA	NA	NA	0.53	NA	NA	0.746	0.276	NA	0	0.685	0	0	0.408	NA	NA	NA
chrX	136200950	136203851	Tceal5	4	80	NO	NI	NI	NI	NI	BAE	BAE	BAE	CAST	NI	BAE	NI	NI	NI	NI	NI	NI	NA	0.715	NA	0.39	0.47	0.385	0.465	0.815	NA	0.555	NA	NA	NA	NA	NA	NA	NA	0.779	NA	-0.673	0	0	0	1262	NA	0	NA
chrX	150397772	150459150	Tmem29*	4	36.3636	YES	NI	CAST	excluded	CAST	CAST	BAE	CAST	NI	NI	excluded	BAE	CAST	NI	BAE	NI	BAE	NA	0.73	0.735	0.615	0.625	0.545	0.685	0.635	0.685	0.655	0.34	0.645	0.675	0.575	0.475	0.56	NA	5434	0.409	1493	1209	0.364	2051	0.218	0	0.766	-0.411
chrX	139684995	139754218	Tbc1d8b	4	30.7692	NO	CAST	CAST	BAE	NI	NI	NI	excluded	CAST	excluded	CAST	BAE	CAST	CAST	BAE	BAE	CAST	0.715	0.63	0.575	0.69	0.715	0.53	0.61	0.72	0.675	0.715	0.575	0.745	0.74	0.65	0.605	0.61	5.89	1043	0.424	0.301	0	0	0.417	3226	0.768	1.96	0
chrX	160502165	160598878	Phka2	4	26.6667	NO	CAST	CAST	excluded	CAST	excluded	BAE	CAST	CAST	NI	BAE	BAE	CAST	CAST	CAST	BAE	CAST	0.695	0.755	0.66	0.725	0.675	0.59	0.67	0.65	0.605	0.68	0.475	0.68	0.81	0.68	0.625	0.63	0.915	21425	0.411	0.944	0.611	0	4095	2103	0	0	0
chrX	13281021	13293983	Ddx3x*	4	25	YES	CAST	CAST	CAST	CAST	CAST	CAST	CAST	CAST	BAE	CAST	BAE	CAST	CAST	BAE	BAE	CAST	0.66	0.725	0.63	0.635	0.66	0.62	0.645	0.65	0.535	0.655	0.515	0.645	0.635	0.585	0.555	0.72	23451	15437	5499	4664	6208	2737	5005	4254	0	8052	0
chrX	70343069	70365085	Ids	4	25	NO	CAST	CAST	BAE	CAST	CAST	CAST	CAST	CAST	BAE	CAST	BAE	CAST	CAST	BAE	CAST	CAST	0.765	0.75	0.725	0.75	0.745	0.72	0.785	0.795	0.585	0.745	0.575	0.795	0.715	0.61	0.725	0.7	3068	1756	0	25069	61128	6386	105077	4308	0.344	9673	0
chrX	105968084	106011899	Magt1	4	25	NO	CAST	CAST	CAST	excluded	excluded	BAE	CAST	CAST	BAE	excluded	BAE	CAST	CAST	BAE	CAST	excluded	0.655	0.735	0.695	0.655	0.68	0.575	0.75	0.67	0.635	0.635	0.515	0.73	0.74	0.595	0.62	0.64	13124	13665	3283	0.797	0.484	0.623	1376	1366	0	0.527	0
chrX	74270815	74273135	Rpl10	3	42.8571	NO	BAE	CAST	NI	BAE	NI	NI	NI	excluded	NI	NI	NI	CAST	NI	BAE	NI	CAST	0.565	0.63	0.625	0.605	0.405	NA	NA	0.68	NA	0.62	NA	0.725	0.69	0.575	0.635	0.72	0	1082	0.301	0	0	NA	NA	0.583	NA	0.94	NA
chrX	103493557	103506425	Jpx	3	42.8571	NO	NI	CAST	NI	BAE	BAE	NI	excluded	NI	NI	NI	NI	CAST	NI	BAE	NI	excluded	NA	0.605	0.59	0.675	0.585	0.615	0.6	0.55	NA	0.555	0.505	0.69	0.65	0.7	NA	0.705	NA	1056	0.47	0	0.301	0	0.602	0	NA	0.381	0
chrX	101449108	101453541	Itgb1bp2	3	37.5	NO	CAST	CAST	NI	NI	NI	NI	NI	CAST	BAE	BAE	BAE	NI	NI	CAST	NI	excluded	0.795	0.765	NA	NA	0.82	NA	NA	0.72	0.715	0.72	0.575	0.815	NA	0.7	NA	0.635	3053	1485	NA	NA	0.787	NA	NA	29925	0	0	1864
chrX	70385912	70389416	1110012L19Rik	3	33.3333	NO	CAST	BAE	CAST	CAST	NI	NI	NI	excluded	NI	NI	BAE	NI	CAST	excluded	NI	BAE	0.69	0.595	0.63	0.72	0.765	0.49	0.645	0.785	0.74	0.62	0.4	0.79	0.8	0.63	NA	0.61	0.903	0.301	0.977	1034	0	0	0.774	0.592	0	0	-0.482
chrX	20925534	20931524	Cfp*	3	25	YES	NI	CAST	BAE	CAST	CAST	CAST	CAST	NI	NI	CAST	BAE	CAST	CAST	excluded	NI	BAE	0.8	0.73	0.59	0.78	0.815	0.805	0.795	NA	NA	0.81	0.57	0.715	0.81	0.65	0.43	0.595	0	6498	0.696	2507	3181	3224	2418	NA	NA	2779	0.434
chrX	94367109	94417092	Apoo	3	23.0769	NO	NI	CAST	NI	CAST	CAST	excluded	CAST	CAST	BAE	BAE	BAE	CAST	NI	CAST	CAST	CAST	NA	0.74	0.75	0.705	0.7	0.62	0.785	0.69	0.485	0.52	0.41	0.815	NA	0.705	0.755	0.82	NA	2802	0	3532	3495	0.97	10.49	3.98	0	0	-0.325
chrX	162411951	162643658	Reps2	3	23.0769	NO	NI	CAST	CAST	CAST	CAST	CAST	CAST	NI	NI	BAE	BAE	CAST	CAST	excluded	excluded	BAE	NA	0.78	0.745	0.72	0.725	0.69	0.76	NA	0.68	0.555	0.635	0.78	0.81	0.69	0.625	0.55	NA	2234	16133	13671	16458	17068	102511	NA	0	0.332	0
chrX	59062145	59585572	Fgf13	3	21.4286	NO	CAST	CAST	NI	CAST	CAST	CAST	CAST	CAST	CAST	BAE	BAE	excluded	CAST	excluded	NI	BAE	0.72	0.92	NA	0.715	0.745	0.68	0.77	0.71	0.735	0.69	0.54	0.65	0.81	0.63	0.525	0.615	1775	4218	NA	75895	48724	8.05	55712	111068	20524	0	1.95
chrX	78449609	78583897	Prrg1	3	21.4286	NO	CAST	CAST	NI	CAST	CAST	BAE	CAST	CAST	CAST	CAST	BAE	CAST	CAST	CAST	NI	BAE	0.665	0.72	0.7	0.755	0.72	0.665	0.72	0.785	0.625	0.71	0.51	0.765	0.745	0.67	NA	0.59	1662	2487	0.713	5.63	2102	0	2515	2554	1753	2015	0
chrX	101404383	101420685	Zmym3	3	21.4286	NO	CAST	CAST	CAST	CAST	CAST	CAST	CAST	CAST	NI	BAE	BAE	CAST	CAST	BAE	NI	CAST	0.705	0.765	0.845	0.73	0.74	0.715	0.785	0.745	NA	0.68	0.57	0.765	0.79	0.73	0.69	0.71	0.956	2721	1.61	4166	9052	6292	10836	1281	NA	0	0.301
chrX	140456602	140476140	Prps1	3	21.4286	NO	CAST	CAST	BAE	CAST	CAST	excluded	CAST	CAST	NI	excluded	BAE	CAST	CAST	BAE	NI	excluded	0.68	0.755	0.55	0.68	0.7	0.63	0.735	0.705	NA	0.645	0.505	0.675	0.735	0.675	NA	0.605	4.46	8479	0	2223	4731	0.671	8749	2321	NA	0.255	0
chrX	145446423	145487639	Amot	3	21.4286	NO	CAST	CAST	CAST	CAST	CAST	CAST	CAST	CAST	NI	BAE	BAE	CAST	CAST	BAE	CAST	NI	0.72	0.72	0.74	0.71	0.73	0.715	0.76	0.81	NA	0.68	0.55	0.765	0.755	0.74	0.79	NA	31009	3.22	1001	1975	3562	2344	6425	2811	NA	0	0.401
chrX	10485115	10596604	Tspan7	3	18.75	NO	CAST	CAST	excluded	CAST	CAST	CAST	CAST	CAST	BAE	CAST	BAE	CAST	CAST	CAST	CAST	BAE	0.85	0.77	0.71	0.72	0.735	0.675	0.755	0.745	0.59	0.72	0.6	0.65	0.655	0.635	0.775	0.51	13221	9539	0.354	28049	25071	24784	115.89	3647	0	19962	0
chrX	52988077	53021660	Hprt	3	18.75	NO	CAST	CAST	CAST	CAST	CAST	CAST	CAST	CAST	BAE	CAST	BAE	CAST	CAST	CAST	BAE	CAST	0.685	0.765	0.76	0.74	0.705	0.655	0.76	0.71	0.685	0.715	0.53	0.765	0.775	0.68	0.585	0.665	6385	22784	2842	4239	3232	2056	14495	9159	0	4.38	0.301
chrX	168795098	169304440	Arhgap6	3	18.75	NO	CAST	CAST	BAE	CAST	CAST	CAST	CAST	CAST	CAST	BAE	BAE	CAST	CAST	CAST	CAST	CAST	0.725	0.815	0.62	0.73	0.81	0.75	0.815	0.73	0.735	0.69	0.58	0.725	0.775	0.705	0.8	0.73	3367	22432	0	3968	8421	13748	15494	59438	2.72	0	4758
chrX	95470198	95478129	Asb12	2	100	NO	NI	NI	NI	NI	NI	NI	NI	NI	NI	BAE	BAE	NI	NI	NI	NI	NI	NA	NA	NA	NA	NA	NA	NA	NA	NA	0.71	0.54	NA	NA	NA	NA	NA	NA	NA	NA	NA	NA	NA	NA	NA	NA	0	0
chrX	103516840	103531926	XLOC_088507	2	100	NO	NI	BAE	NI	NI	BAE	NI	NI	NI	NI	NI	NI	NI	NI	NI	NI	NI	NA	0.58	NA	0.605	0.565	NA	0.6	NA	NA	0.725	0.56	0.625	NA	NA	NA	0.735	NA	0.377	NA	0	0	NA	0	NA	NA	0.403	0
chrX	150349708	150384233	XLOC_091087	2	100	NO	NI	NI	NI	BAE	BAE	NI	NI	NI	NI	NI	NI	NI	NI	NI	NI	NI	NA	NA	NA	0.625	0.535	NA	0.575	NA	NA	NA	NA	NA	NA	NA	NA	NA	NA	NA	NA	0	0.495	NA	0	NA	NA	NA	NA
chrX	136224040	136226100	Tceal7	2	66.6667	NO	NI	NI	NI	NI	NI	NI	NI	CAST	NI	BAE	BAE	NI	NI	NI	NI	NI	NA	NA	NA	NA	NA	NA	NA	0.92	NA	0.665	0.48	NA	NA	NA	NA	NA	NA	NA	NA	NA	NA	NA	NA	55441	NA	0	0
chrX	73774421	73778924	Srpk3*	2	50	YES	NI	NI	NI	NI	NI	NI	NI	CAST	NI	BAE	BAE	NI	NI	NI	NI	CAST	NA	NA	NA	NA	NA	NA	NA	0.74	0.77	0.72	0.655	NA	NA	NA	NA	0.77	NA	NA	NA	NA	NA	NA	NA	7328	0	0	0
chrX	105185204	105242695	XLOC_090532	2	50	NO	NI	NI	NI	BAE	excluded	BAE	CAST	NI	NI	NI	NI	NI	NI	NI	NI	NI	NA	NA	NA	0.615	0.64	0.595	0.675	NA	NA	NA	NA	NA	NA	NA	NA	NA	NA	NA	NA	0	0.695	1056	6.17	NA	NA	NA	NA
chrX	135208685	135210687	Tceal6	2	50	NO	NI	NI	NI	BAE	excluded	BAE	CAST	NI	NI	NI	NI	NI	NI	NI	NI	NI	NA	NA	NA	0.6	0.665	0.545	0.715	NA	NA	NA	NA	NA	NA	NA	NA	NA	NA	NA	NA	0	0.372	0	5368	NA	NA	NA	NA
chrX	157698972	157752591	Smpx	2	40	NO	NI	NI	NI	NI	NI	NI	NI	CAST	BAE	BAE	CAST	NI	NI	excluded	NI	NI	NA	NA	NA	NA	NA	NA	NA	0.72	0.625	0.71	0.62	NA	NA	0.67	NA	NA	NA	NA	NA	NA	NA	NA	NA	65193	0	0	8136
chrX	73503085	73573270	Atp2b3	2	33.3333	NO	NI	NI	NI	CAST	CAST	CAST	CAST	NI	NI	BAE	BAE	NI	NI	NI	NI	NI	NA	NA	NA	0.75	0.795	0.715	0.805	NA	NA	0.755	0.5	NA	NA	NA	NA	NA	NA	NA	NA	7849	18.09	21814	72796	NA	NA	0	0
chrX	75725457	75764699	4933407K13Rik	2	33.3333	NO	CAST	NI	NI	NI	excluded	NI	NI	NI	NI	NI	NI	CAST	CAST	BAE	NI	BAE	0.7	NA	NA	0.63	0.725	0.645	0.63	NA	NA	0.505	NA	0.705	0.81	0.575	NA	0.59	1001	NA	NA	0	0.893	0	0.657	NA	NA	0	NA
chrX	164980591	164997272	Fancb	2	33.3333	NO	BAE	CAST	NI	NI	NI	NI	NI	CAST	NI	excluded	NI	NI	NI	BAE	NI	excluded	0.59	0.755	NA	0.635	0.705	NA	NA	0.67	NA	0.66	NA	0.685	NA	0.545	NA	0.685	0.91	6667	NA	0.731	0.977	NA	NA	1527	NA	0.399	NA
chrX	8193845	8206525	Porcn	2	28.5714	NO	NI	NI	NI	CAST	BAE	CAST	CAST	NI	NI	CAST	NI	CAST	NI	BAE	NI	NI	NA	NA	NA	0.715	0.575	0.765	0.775	NA	NA	0.895	NA	0.845	NA	0.73	NA	NA	NA	NA	NA	1167	0.411	3875	4473	NA	NA	1179	NA
chrX	16709280	16817366	Maob	2	28.5714	NO	NI	CAST	CAST	NI	NI	NI	CAST	NI	BAE	NI	NI	CAST	CAST	BAE	NI	NI	NA	0.745	0.775	NA	NA	0.54	0.755	0.71	0.65	NA	0.43	0.76	0.8	0.67	NA	NA	NA	21924	13923	NA	NA	0	1423	0.881	0	NA	0
chrX	20951664	20961978	Uxt	2	28.5714	NO	CAST	excluded	NI	CAST	NI	NI	NI	NI	NI	BAE	NI	CAST	NI	BAE	NI	excluded	0.72	0.615	0.71	0.785	0.6	0.75	0.74	0.82	NA	0.645	0.62	0.825	0.735	0.61	NA	0.685	1397	0.743	0	1486	0.619	0.643	0.301	0.809	NA	0	0.518
chrX	134222954	134276984	Trmt2b	2	28.5714	NO	NI	excluded	excluded	NI	NI	NI	CAST	CAST	NI	BAE	NI	NI	NI	BAE	NI	CAST	0.53	0.655	0.635	NA	NA	0.675	0.68	0.665	0.6	0.555	0.515	NA	0.795	0.555	0.765	0.66	0	0.79	0.568	NA	NA	0	1057	1681	0	0	0
chrX	136066564	136068236	Bex2	2	28.5714	NO	CAST	CAST	NI	CAST	CAST	BAE	CAST	NI	NI	NI	NI	NI	NI	BAE	NI	NI	0.715	0.67	NA	0.65	0.72	0.615	0.755	NA	NA	NA	NA	NA	NA	0.595	NA	NA	1118	1603	NA	6656	7135	0	16791	NA	NA	NA	NA
chrX	53053111	53057190	C430049B03Rik	2	25	NO	CAST	BAE	NI	NI	CAST	NI	NI	CAST	NI	CAST	NI	CAST	CAST	BAE	NI	NI	0.71	0.77	NA	0.7	0.77	NA	NA	0.725	NA	0.7	NA	0.775	0.77	0.585	NA	0.66	1264	0	NA	0.656	1239	NA	NA	26426	NA	3857	NA
chrX	71962624	71972722	Prrg3	2	22.2222	NO	CAST	NI	NI	CAST	CAST	BAE	CAST	excluded	NI	CAST	NI	NI	CAST	BAE	NI	NI	0.815	NA	NA	0.715	0.73	0.625	0.765	0.705	0.71	0.755	0.635	NA	0.73	0.655	NA	NA	1227	NA	NA	1657	2074	0	3629	0.676	0.743	3264	0.424
chrX	135993819	135995359	Arxes2	2	22.2222	NO	CAST	BAE	NI	CAST	CAST	CAST	CAST	CAST	NI	CAST	NI	NI	NI	BAE	NI	NI	0.815	0.615	NA	0.77	0.765	0.765	0.835	0.8	NA	0.845	NA	NA	NA	0.58	NA	NA	20696	0	NA	7179	9539	7463	19739	4233	NA	1078	NA
chrX	7899397	7907652	Timm17b	2	20	NO	CAST	CAST	CAST	BAE	excluded	NI	NI	excluded	NI	NI	BAE	CAST	NI	CAST	NI	CAST	0.625	0.82	0.76	0.66	0.63	0.57	0.665	0.6	0.635	0.7	0.505	0.775	0.705	0.73	0.63	0.765	0.84	1397	0.915	0	0.256	0	0.673	0.719	0.746	0.999	0
chrX	136954987	136976874	Tmsb15l	2	20	NO	CAST	NI	NI	CAST	CAST	CAST	CAST	CAST	NI	CAST	NI	NI	CAST	BAE	NI	BAE	0.815	0.545	NA	0.785	0.685	0.78	0.76	0.87	NA	0.855	0.705	0.82	0.765	0.775	0.71	0.635	3126	0	NA	5627	2561	1.12	2282	2731	NA	3128	0.301
chrX	20105754	20291764	Slc9a7	2	18.1818	NO	NI	NI	NI	CAST	CAST	CAST	CAST	NI	NI	BAE	CAST	CAST	CAST	BAE	CAST	CAST	NA	NA	NA	0.765	0.75	0.715	0.785	0.485	NA	0.71	0.665	0.795	0.645	0.53	0.67	0.655	NA	NA	NA	18594	16543	5.97	38887	0	NA	0	1562
chrX	38531620	38576196	Cul4b	2	16.6667	NO	CAST	CAST	CAST	CAST	CAST	NI	CAST	CAST	NI	BAE	NI	CAST	CAST	BAE	NI	CAST	0.72	0.82	0.73	0.755	0.8	0.67	0.775	0.835	NA	0.715	0.695	0.82	0.85	0.77	0.77	0.775	5271	1489	0.907	1015	1232	0.626	1404	1689	NA	0	0.301
chrX	48474943	48513563	Aifm1*	2	16.6667	YES	NI	CAST	excluded	excluded	CAST	excluded	CAST	CAST	NI	CAST	BAE	CAST	NI	BAE	NI	CAST	0.69	0.745	0.66	0.65	0.615	0.665	0.705	0.695	0.665	0.665	0.46	0.795	NA	0.71	0.625	0.745	0	4214	0.635	0.472	0.972	0.604	1843	1913	0	1442	0
chrX	136822745	136838582	Plp1*	2	16.6667	YES	BAE	NI	NI	CAST	CAST	CAST	CAST	CAST	CAST	CAST	NI	CAST	CAST	CAST	NI	BAE	0.58	NA	NA	0.72	0.765	0.665	0.73	0.8	0.73	0.73	0.485	0.75	0.78	0.76	NA	0.745	0.535	NA	NA	2401	7608	15493	137.22	1.12	2532	2302	0
chrX	6400144	6633717	Shroom4	2	15.3846	NO	CAST	BAE	NI	CAST	CAST	NI	CAST	CAST	excluded	CAST	BAE	CAST	CAST	CAST	NI	excluded	0.72	0.8	0.74	0.735	0.73	0.71	0.7	0.73	0.665	0.73	0.685	0.715	0.8	0.68	0.605	0.7	5826	0	0	3.51	5571	0	0.984	2129	0.816	8286	0
chrX	99042580	99074728	Stard8	2	15.3846	NO	NI	CAST	excluded	NI	CAST	CAST	CAST	CAST	CAST	BAE	BAE	CAST	CAST	CAST	NI	excluded	NA	0.66	0.685	0.675	0.66	0.64	0.76	0.665	0.64	0.7	0.55	0.75	0.715	0.665	0.63	0.61	NA	0.719	0.875	0.412	1145	1654	2439	1529	2.05	0	0
chrX	106187099	106203699	Pgk1	2	15.3846	NO	CAST	CAST	CAST	CAST	CAST	NI	CAST	CAST	NI	BAE	BAE	CAST	CAST	excluded	NI	CAST	0.72	0.795	0.805	0.73	0.705	0.68	0.74	0.72	0.74	0.725	0.69	0.785	0.86	0.71	NA	0.75	4.86	3316	3677	1581	1361	0.94	2011	5134	0	0	0
chrX	139563339	139673145	Rnf128*	2	15.3846	YES	CAST	CAST	CAST	NI	NI	excluded	CAST	CAST	CAST	excluded	BAE	CAST	CAST	BAE	excluded	NI	0.745	0.8	0.77	0.75	0.74	0.655	0.765	0.655	0.785	0.615	0.535	0.79	0.86	0.72	0.67	NA	7696	19258	15202	0.385	0.434	1098	6376	2926	4086	0.405	0
chrX	8238667	8252406	Ftsj1	2	14.2857	NO	CAST	CAST	CAST	CAST	excluded	excluded	CAST	excluded	NI	excluded	BAE	CAST	CAST	BAE	NI	excluded	0.74	0.76	0.775	0.705	0.625	0.63	0.71	0.675	0.67	0.655	0.505	0.8	0.805	0.625	0.565	0.69	5835	4542	6022	1333	0.696	0.854	3036	0.793	0.534	0.78	0
chrX	42149411	42277186	Stag2	2	14.2857	NO	CAST	CAST	excluded	CAST	BAE	NI	CAST	CAST	NI	CAST	BAE	CAST	CAST	CAST	CAST	CAST	0.77	0.735	0.775	0.675	0.78	0.675	0.815	0.745	0.66	0.77	0.645	0.74	0.765	0.695	0.645	0.765	2199	9833	0.867	1443	0	0.934	2532	1946	0.301	3028	0
chrX	56731760	56793346	Fhl1*	2	14.2857	YES	CAST	CAST	NI	CAST	CAST	CAST	CAST	CAST	CAST	BAE	BAE	CAST	CAST	CAST	NI	CAST	0.75	0.75	0.74	0.705	0.755	0.645	0.745	0.74	0.715	0.685	0.505	0.72	0.735	0.71	NA	0.76	54097	2447	0.301	2857	5339	1255	9692	8094	3316	0	0
chrX	75095853	75109776	Dkc1	2	14.2857	NO	CAST	CAST	BAE	CAST	CAST	NI	CAST	CAST	CAST	CAST	BAE	CAST	CAST	CAST	NI	CAST	0.74	0.74	0.595	0.75	0.69	0.715	0.78	0.645	0.78	0.68	0.525	0.825	0.715	0.69	0.625	0.715	4495	6499	0.478	3.03	1082	0.592	2261	1823	2328	1908	0
chrX	95935312	95956974	Las1l	2	14.2857	NO	CAST	CAST	BAE	CAST	CAST	CAST	CAST	CAST	NI	excluded	BAE	CAST	CAST	excluded	NI	CAST	0.71	0.805	0.7	0.725	0.695	0.705	0.81	0.78	0.74	0.73	0.585	0.755	0.855	0.77	0.63	0.735	1802	2031	0	3524	2136	1987	7381	3508	0.568	0.827	0
chrX	139889510	139998595	Rbm41	2	14.2857	NO	CAST	CAST	CAST	CAST	CAST	BAE	CAST	CAST	NI	CAST	BAE	CAST	CAST	excluded	NI	CAST	0.755	0.74	0.825	0.735	0.745	0.575	0.775	0.7	0.64	0.785	0.615	0.745	0.735	0.725	NA	0.73	3945	1267	1485	3.36	3738	0.301	6288	1187	0.377	2118	0
chrX	8185328	8193512	Ebp	2	13.3333	NO	CAST	CAST	CAST	CAST	BAE	CAST	CAST	CAST	NI	CAST	BAE	CAST	CAST	CAST	CAST	CAST	0.65	0.745	0.73	0.725	0.735	0.675	0.765	0.705	0.63	0.75	0.535	0.79	0.705	0.66	0.7	0.715	2114	3809	19059	1629	0	1824	4595	0.912	0.301	4952	0
chrX	20364480	20405653	Rp2h	2	13.3333	NO	CAST	CAST	NI	CAST	excluded	CAST	CAST	BAE	CAST	CAST	BAE	CAST	CAST	excluded	excluded	CAST	0.685	0.765	0.645	0.74	0.69	0.75	0.76	0.65	0.74	0.755	0.59	0.815	0.765	0.63	0.675	0.69	1017	3731	0.367	4107	0.944	1604	3503	0	2081	2475	0
chrX	71816079	71824706	Vma21	2	13.3333	NO	CAST	CAST	CAST	CAST	CAST	excluded	CAST	CAST	NI	excluded	BAE	CAST	CAST	excluded	BAE	CAST	0.705	0.715	0.76	0.715	0.735	0.69	0.7	0.69	0.53	0.64	0.49	0.735	0.705	0.695	0.575	0.72	3073	2664	1657	2243	6221	0.301	5543	1118	0	0.346	0
chrX	74384719	74393139	Fam3a	2	13.3333	NO	CAST	excluded	CAST	CAST	BAE	excluded	CAST	CAST	NI	CAST	BAE	CAST	CAST	CAST	excluded	CAST	0.78	0.65	0.78	0.705	0.61	0.665	0.715	0.745	0.705	0.655	0.55	0.775	0.76	0.68	0.67	0.65	2112	0.407	3594	2343	0	0.301	1684	1604	0.301	1892	0
chrX	75109732	75131016	Mpp1	2	13.3333	NO	CAST	CAST	excluded	CAST	CAST	CAST	CAST	CAST	BAE	CAST	BAE	CAST	CAST	CAST	NI	CAST	0.75	0.815	0.68	0.715	0.765	0.7	0.82	0.765	0.7	0.78	0.58	0.815	0.76	0.65	0.68	0.74	4602	90917	0.463	1527	1413	4344	6585	4595	0	7393	0.635
chrX	75416627	75455701	Brcc3	2	13.3333	NO	excluded	CAST	CAST	CAST	CAST	CAST	CAST	CAST	BAE	CAST	BAE	CAST	NI	CAST	excluded	CAST	0.625	0.72	0.725	0.77	0.745	0.635	0.765	0.73	0.685	0.73	0.47	0.805	0.64	0.645	0.61	0.66	0.709	10759	3155	5302	7079	2269	7454	1669	0	1508	0
chrX	101097785	101222563	Snx12	2	13.3333	NO	CAST	CAST	CAST	CAST	CAST	BAE	CAST	CAST	CAST	CAST	BAE	CAST	CAST	CAST	NI	CAST	0.7	0.7	0.785	0.705	0.685	0.69	0.765	0.725	0.805	0.7	0.6	0.775	0.805	0.68	0.7	0.72	4613	4833	3466	7816	4034	0	23304	3187	1078	6217	0
chrX	136245079	136247139	Wbp5	2	13.3333	NO	CAST	CAST	CAST	CAST	CAST	excluded	CAST	CAST	NI	CAST	BAE	CAST	CAST	BAE	CAST	CAST	0.685	0.73	0.69	0.705	0.715	0.625	0.725	0.72	0.71	0.7	0.535	0.755	0.725	0.72	0.725	0.68	36255	26752	1509	10537	5742	0.669	14462	41129	0.979	1322	0.371
chrX	150571506	150588149	Apex2	2	13.3333	NO	CAST	CAST	CAST	CAST	CAST	excluded	CAST	CAST	CAST	BAE	FVB	CAST	CAST	CAST	NI	CAST	0.785	0.775	0.775	0.735	0.745	0.69	0.73	0.79	0.705	0.65	0.255	0.78	0.805	0.705	0.585	0.725	2975	15462	1338	6845	7932	0.746	5096	2961	1285	0	-7498
chrX	150806420	150814339	Maged2	2	13.3333	NO	CAST	CAST	NI	CAST	CAST	CAST	CAST	CAST	excluded	BAE	BAE	CAST	CAST	CAST	CAST	CAST	0.705	0.75	NA	0.745	0.745	0.725	0.805	0.76	0.73	0.69	0.6	0.76	0.765	0.765	0.745	0.69	31651	1732	NA	24556	26303	4638	12.48	34277	0.854	0	0
chrX	157443953	157492046	Sms	2	13.3333	NO	CAST	CAST	CAST	CAST	CAST	CAST	CAST	CAST	CAST	excluded	BAE	CAST	excluded	BAE	NI	CAST	0.77	0.745	0.935	0.735	0.75	0.685	0.755	0.725	0.865	0.665	0.515	0.785	0.805	0.665	0.695	0.77	6474	2239	2017	24011	8174	6695	22177	6075	17.09	0.712	0
chrX	159372194	159385699	Eif1ax	2	13.3333	NO	CAST	CAST	CAST	CAST	CAST	CAST	CAST	CAST	NI	BAE	BAE	CAST	CAST	excluded	CAST	CAST	0.67	0.74	0.77	0.725	0.725	0.75	0.8	0.72	0.67	0.715	0.595	0.81	0.835	0.735	0.73	0.77	9922	4265	3262	9446	5869	1323	8.15	6.23	0.301	0	0.534
chrX	160784307	160994681	Cdkl5	2	13.3333	NO	CAST	CAST	CAST	CAST	CAST	CAST	CAST	CAST	excluded	CAST	NI	CAST	CAST	BAE	CAST	BAE	0.8	0.73	0.83	0.745	0.745	0.68	0.775	0.715	0.705	0.715	NA	0.83	0.885	0.695	0.72	0.595	1144	2472	2914	13181	21007	12.66	62198	2911	0.426	3154	NA
chrX	73778962	73786897	Idh3g	2	12.5	NO	CAST	CAST	CAST	CAST	CAST	CAST	CAST	CAST	CAST	BAE	BAE	CAST	CAST	CAST	CAST	CAST	0.755	0.73	0.78	0.74	0.73	0.715	0.78	0.735	0.78	0.705	0.58	0.785	0.78	0.685	0.71	0.7	7182	9237	10388	8978	7527	3.55	21055	55194	6459	0	3639
chrX	74013913	74023921	Irak1	2	12.5	NO	CAST	CAST	CAST	CAST	CAST	BAE	CAST	CAST	CAST	CAST	BAE	CAST	CAST	CAST	CAST	CAST	0.72	0.77	0.71	0.7	0.735	0.685	0.745	0.7	0.63	0.72	0.56	0.745	0.7	0.705	0.7	0.695	3573	4031	1349	1472	2.4	0	6105	2727	1468	4026	0
chrX	75785653	75875170	Pls3	2	12.5	NO	CAST	CAST	CAST	CAST	CAST	CAST	CAST	CAST	CAST	CAST	BAE	CAST	CAST	CAST	CAST	BAE	0.755	0.815	0.76	0.73	0.765	0.705	0.8	0.76	0.765	0.775	0.68	0.805	0.8	0.735	0.74	0.695	95477	2011	15258	1716	8945	2152	16824	8796	7095	51177	0
chrX	82948869	85205050	Dmd	2	12.5	NO	CAST	CAST	CAST	CAST	CAST	CAST	CAST	CAST	CAST	BAE	BAE	CAST	CAST	CAST	CAST	CAST	0.64	0.765	0.795	0.745	0.74	0.68	0.77	0.715	0.76	0.7	0.56	0.745	0.84	0.75	0.75	0.645	3736	20643	19252	83869	78777	33471	234402	282985	134214	0	12716
chrX	85574021	85634469	Tab3	2	12.5	NO	CAST	CAST	CAST	CAST	CAST	CAST	CAST	CAST	excluded	CAST	BAE	CAST	CAST	BAE	excluded	CAST	0.755	0.735	0.79	0.755	0.755	0.655	0.775	0.72	0.635	0.72	0.58	0.78	0.765	0.63	0.635	0.73	5967	46718	1298	10715	5368	4235	11307	3277	0.915	4809	0.454
chrX	102513974	102644246	Phka1	2	12.5	NO	CAST	excluded	CAST	CAST	CAST	CAST	CAST	CAST	CAST	excluded	BAE	CAST	CAST	BAE	CAST	CAST	0.77	0.685	0.76	0.67	0.7	0.665	0.755	0.725	0.645	0.725	0.53	0.78	0.805	0.61	0.705	0.69	4933	0.737	1804	2566	5362	2907	15331	11992	3103	0.392	1304
chrX	103560909	103623754	Ftx*	2	12.5	YES	CAST	CAST	CAST	CAST	CAST	CAST	CAST	CAST	CAST	CAST	BAE	CAST	CAST	CAST	excluded	BAE	0.73	0.65	0.65	0.71	0.705	0.66	0.73	0.705	0.62	0.71	0.565	0.745	0.69	0.65	0.62	0.51	3841	4809	3444	3817	3912	16494	60349	4193	0.906	10738	0.776
chrX	108742207	108834355	Brwd3	2	12.5	NO	excluded	CAST	excluded	CAST	CAST	CAST	CAST	CAST	excluded	CAST	BAE	CAST	CAST	BAE	CAST	CAST	0.75	0.745	0.61	0.745	0.74	0.64	0.795	0.665	0.79	0.725	0.595	0.765	0.785	0.685	0.745	0.735	0.728	10538	0.766	7006	2679	2778	8497	1721	0.64	8562	0.434
chrX	137049593	137082501	Fam199x*	2	12.5	YES	CAST	CAST	CAST	CAST	CAST	CAST	CAST	CAST	BAE	CAST	BAE	CAST	CAST	CAST	excluded	CAST	0.705	0.775	0.74	0.77	0.765	0.67	0.77	0.735	0.79	0.725	0.57	0.84	0.83	0.72	0.69	0.765	14811	7202	1975	14852	9609	4.42	17067	5158	0	7235	0
chrX	142681399	142843494	Tmem164*	2	12.5	YES	CAST	CAST	CAST	CAST	CAST	CAST	CAST	CAST	BAE	CAST	excluded	CAST	CAST	BAE	CAST	CAST	0.74	0.75	0.795	0.72	0.73	0.695	0.76	0.62	0.605	0.745	0.655	0.755	0.775	0.595	0.675	0.695	36578	30822	8418	14703	10901	5659	14613	8738	0	35998	0.82
chrX	160122218	160138336	Pdha1*	2	12.5	YES	CAST	CAST	excluded	CAST	CAST	CAST	CAST	CAST	CAST	BAE	BAE	CAST	CAST	CAST	CAST	CAST	0.655	0.74	0.68	0.685	0.705	0.65	0.75	0.705	0.735	0.655	0.56	0.81	0.82	0.7	0.685	0.69	16127	7563	0.686	7709	9497	2065	25428	34533	7879	0	2.23
chrX	163935442	163958666	Zrsr2	2	12.5	NO	CAST	CAST	BAE	CAST	CAST	CAST	CAST	CAST	BAE	CAST	excluded	CAST	CAST	CAST	CAST	CAST	0.68	0.725	0.76	0.725	0.73	0.73	0.805	0.78	0.71	0.775	0.67	0.835	0.81	0.705	0.76	0.72	5.69	3556	0	5902	4202	5.5	11291	1676	0	4193	0.53
chrX	164936170	164980375	Mospd2	2	12.5	NO	CAST	CAST	CAST	CAST	CAST	CAST	CAST	CAST	BAE	CAST	excluded	CAST	CAST	CAST	BAE	CAST	0.71	0.75	0.71	0.665	0.71	0.72	0.755	0.765	0.565	0.72	0.64	0.725	0.745	0.64	0.585	0.67	5253	3594	2071	1443	1088	1123	5543	2004	0	5579	0.301
chrX	9328707	9332614	XLOC_089491	1	100	NO	NI	NI	NI	NI	NI	NI	NI	NI	NI	NI	FVB	NI	NI	NI	NI	NI	NA	NA	NA	NA	NA	NA	NA	NA	NA	NA	0	NA	NA	NA	NA	NA	NA	NA	NA	NA	NA	NA	NA	NA	NA	NA	-3612
chrX	9597260	9602973	XLOC_087407	1	100	NO	NI	NI	FVB	NI	NI	NI	NI	NI	NI	NI	NI	NI	NI	NI	NI	NI	NA	NA	0	NA	NA	NA	NA	NA	NA	NA	NA	NA	NA	NA	NA	NA	NA	NA	-3612	NA	NA	NA	NA	NA	NA	NA	NA
chrX	50537388	50562598	Gm35612	1	100	NO	NI	NI	NI	NI	NI	MAT	NI	NI	NI	NI	NI	NI	NI	NI	NI	NI	NA	NA	NA	NA	NA	0.455	NA	NA	NA	NA	NA	NA	NA	NA	NA	NA	NA	NA	NA	NA	NA	0	NA	NA	NA	NA	NA
chrX	57212142	57224042	Cd40lg	1	100	NO	NI	NI	NI	NI	NI	NI	NI	NI	NI	NI	NI	NI	NI	NI	NI	BAE	NA	NA	NA	NA	NA	NA	NA	NA	NA	NA	NA	NA	NA	NA	NA	0.605	NA	NA	NA	NA	NA	NA	NA	NA	NA	NA	NA
chrX	73214332	73222453	Xlr4b	1	100	NO	NI	NI	NI	NI	NI	NI	NI	NI	NI	NI	NI	NI	NI	NI	NI	BAE	NA	NA	NA	NA	NA	NA	NA	NA	NA	NA	NA	NA	NA	NA	NA	0.365	NA	NA	NA	NA	NA	NA	NA	NA	NA	NA	NA
chrX	94816275	94834172	XLOC_088356	1	100	NO	NI	NI	NI	NI	NI	NI	NI	NI	NI	NI	NI	NI	NI	MAT	NI	NI	NA	NA	NA	NA	NA	NA	NA	NA	NA	NA	NA	NA	NA	0.52	NA	NA	NA	NA	NA	NA	NA	NA	NA	NA	NA	NA	NA
chrX	94827547	94847537	XLOC_088358	1	100	NO	NI	NI	NI	NI	NI	NI	NI	NI	NI	NI	NI	NI	NI	MAT	NI	NI	NA	NA	NA	NA	NA	NA	NA	NA	NA	NA	NA	NA	NA	0.51	NA	NA	NA	NA	NA	NA	NA	NA	NA	NA	NA	NA	NA
chrX	96247202	96293438	Vsig4*	1	100	YES	NI	NI	BAE	NI	NI	NI	NI	NI	NI	NI	NI	NI	NI	NI	NI	NI	NA	NA	0.425	NA	NA	NA	NA	NA	NA	NA	NA	NA	NA	NA	NA	NA	NA	NA	0	NA	NA	NA	NA	NA	NA	NA	NA
chrX	96713467	96719388	Gpr165	1	100	NO	NI	NI	NI	NI	NI	NI	BAE	NI	NI	NI	NI	NI	NI	NI	NI	NI	NA	NA	NA	0.83	0.775	NA	0.715	NA	NA	NA	NA	NA	NA	NA	NA	NA	NA	NA	NA	0	0.568	NA	0	NA	NA	NA	NA
chrX	106235245	106255372	Fnd3c2	1	100	NO	NI	NI	NI	NI	NI	NI	NI	NI	NI	FVB	NI	NI	NI	NI	NI	NI	NA	NA	NA	NA	NA	NA	NA	NA	NA	0	NA	NA	NA	NA	NA	NA	NA	NA	NA	NA	NA	NA	NA	NA	NA	-5118	NA
chrX	142304752	142306198	Kcne1l	1	100	NO	NI	NI	NI	NI	NI	NI	NI	NI	NI	BAE	NI	NI	NI	NI	NI	NI	NA	NA	NA	NA	0.555	NA	NA	NA	NA	0.735	NA	NA	NA	NA	NA	NA	NA	NA	NA	NA	0.301	NA	NA	NA	NA	0	NA
chrX	150920510	150954882	XLOC_091114	1	100	NO	NI	NI	NI	NI	NI	NI	NI	NI	NI	NI	BAE	NI	NI	NI	NI	NI	NA	NA	NA	NA	NA	NA	NA	NA	NA	NA	0.55	NA	NA	NA	NA	NA	NA	NA	NA	NA	NA	NA	NA	NA	NA	NA	0
chrX	162961991	162964599	S100g	1	100	NO	NI	NI	NI	NI	NI	NI	NI	NI	NI	NI	NI	NI	NI	BAE	NI	NI	NA	0.705	NA	NA	NA	NA	NA	NA	NA	NA	NA	NA	NA	0.705	NA	NA	NA	0.599	NA	NA	NA	NA	NA	NA	NA	NA	NA
chrX	167158718	167174361	XLOC_091339	1	100	NO	BAE	NI	NI	NI	NI	NI	NI	NI	NI	NI	NI	NI	NI	NI	NI	NI	0.68	NA	NA	NA	NA	NA	NA	NA	NA	NA	NA	NA	NA	NA	NA	NA	0	NA	NA	NA	NA	NA	NA	NA	NA	NA	NA
chrX	9480360	9552708	XLOC_087406	1	50	NO	NI	CAST	NI	NI	NI	NI	NI	NI	NI	NI	NI	NI	NI	BAE	NI	NI	NA	0.865	NA	NA	NA	NA	NA	NA	NA	NA	NA	NA	NA	0.6	NA	NA	NA	2655	NA	NA	NA	NA	NA	NA	NA	NA	NA
chrX	18418426	18461274	4930578C19Rik	1	50	NO	NI	NI	NI	NI	NI	NI	NI	NI	excluded	NI	NI	NI	NI	BAE	NI	NI	NA	NA	NA	NA	NA	NA	NA	0.69	0.61	0.62	0.67	NA	NA	0.505	NA	NA	NA	NA	NA	NA	NA	NA	NA	0	0.463	0	0.381
chrX	53777117	53797706	Xlr	1	50	NO	NI	NI	NI	NI	NI	NI	NI	NI	NI	NI	NI	NI	NI	MAT	NI	excluded	NA	NA	NA	NA	NA	NA	NA	NA	NA	NA	NA	NA	NA	0.53	NA	0.61	NA	NA	NA	NA	NA	NA	NA	NA	NA	NA	NA
chrX	61203579	61292513	XLOC_087964	1	50	NO	NI	NI	NI	NI	BAE	NI	CAST	NI	NI	NI	NI	NI	NI	NI	NI	NI	NA	NA	NA	NA	0.68	0.67	0.76	NA	NA	NA	NA	NA	NA	NA	NA	NA	NA	NA	NA	NA	0	0.355	1472	NA	NA	NA	NA
chrX	109445408	109562274	XLOC_088598	1	50	NO	NI	NI	NI	NI	NI	NI	NI	NI	NI	BAE	CAST	NI	NI	NI	NI	NI	NA	NA	NA	NA	NA	NA	NA	NA	NA	0.685	0.7	NA	NA	NA	NA	NA	NA	NA	NA	NA	NA	NA	NA	NA	NA	0	1665
chrX	164139341	164188418	Ace2	1	50	NO	NI	NI	NI	NI	NI	NI	NI	NI	NI	CAST	NI	NI	NI	BAE	NI	NI	NA	NA	NA	NA	NA	NA	NA	NA	NA	0.75	NA	NA	NA	0.685	NA	NA	NA	NA	NA	NA	NA	NA	NA	NA	NA	18564	NA
chrX	167242731	167263788	Tlr8	1	50	NO	NI	NI	NI	NI	NI	NI	NI	NI	NI	NI	NI	NI	NI	BAE	NI	CAST	NA	NA	NA	NA	NA	NA	NA	NA	NA	NA	NA	NA	NA	0.525	NA	0.72	NA	NA	NA	NA	NA	NA	NA	NA	NA	NA	NA
chrX	167304925	167330571	Tlr7	1	50	NO	NI	NI	NI	NI	NI	NI	NI	NI	NI	NI	NI	NI	NI	BAE	NI	excluded	NA	NA	NA	NA	NA	NA	NA	NA	NA	NA	NA	0.515	0.695	0.53	NA	0.635	NA	NA	NA	NA	NA	NA	NA	NA	NA	NA	NA
chrX	7673165	7681251	Magix	1	33.3333	NO	NI	NI	CAST	NI	NI	NI	NI	NI	CAST	NI	BAE	NI	NI	NI	NI	NI	NA	NA	0.785	NA	NA	NA	NA	NA	0.82	NA	0.52	NA	NA	0.63	0.66	NA	NA	NA	1226	NA	NA	NA	NA	NA	0.994	NA	0
chrX	20870165	20874737	Timp1	1	33.3333	NO	CAST	NI	NI	NI	NI	NI	NI	CAST	NI	NI	NI	BAE	NI	NI	NI	NI	0.76	NA	NA	NA	NA	NA	NA	0.82	NA	NA	NA	0.65	NA	NA	NA	NA	33894	NA	NA	NA	NA	NA	NA	1262	NA	NA	NA
chrX	74988544	75084905	Gab3	1	33.3333	NO	NI	CAST	NI	NI	NI	NI	NI	NI	NI	NI	NI	NI	NI	BAE	NI	excluded	NA	0.675	NA	NA	NA	NA	NA	NA	0.765	NA	0.46	NA	0.71	0.61	NA	0.655	NA	0.844	NA	NA	NA	NA	NA	NA	0.694	NA	0
chrX	79359243	79480724	XLOC_090228	1	33.3333	NO	NI	NI	NI	NI	BAE	NI	NI	NI	NI	NI	NI	CAST	NI	excluded	NI	NI	NA	NA	NA	0.645	0.615	NA	NA	NA	NA	NA	NA	0.94	NA	0.655	NA	NA	NA	NA	NA	0.39	0	NA	NA	NA	NA	NA	NA
chrX	136858150	136868540	Rab9b	1	33.3333	NO	NI	NI	NI	excluded	excluded	NI	BAE	NI	NI	NI	NI	NI	NI	NI	NI	NI	NA	NA	NA	0.65	0.62	0.535	0.63	NA	NA	NA	NA	NA	NA	NA	NA	NA	NA	NA	NA	0.351	0.301	0	0	NA	NA	NA	NA
chrX	157162074	157415286	Phex	1	33.3333	NO	NI	NI	NI	NI	CAST	NI	CAST	NI	NI	NI	NI	NI	NI	BAE	NI	NI	NA	NA	NA	NA	0.735	0.79	0.795	NA	NA	0.63	NA	NA	NA	0.545	NA	NA	NA	NA	NA	NA	1716	0	1973	NA	NA	0	NA
chrX	49782536	49797745	Igsf1	1	25	NO	NI	CAST	NI	NI	CAST	NI	NI	NI	CAST	BAE	NI	NI	NI	NI	NI	NI	NA	0.745	NA	0.69	0.66	NA	0.81	NA	0.9	0.68	NA	NA	NA	NA	NA	NA	NA	3346	NA	0.599	1024	NA	0.643	NA	5122	0	NA
chrX	71555916	71560673	Hmgb3	1	25	NO	NI	excluded	NI	CAST	BAE	NI	NI	excluded	NI	NI	NI	NI	NI	NI	NI	NI	NA	0.64	NA	0.64	0.695	NA	NA	0.64	NA	0.625	NA	NA	NA	NA	NA	NA	NA	0.301	NA	1753	0	NA	NA	0.68	NA	0	NA
chrX	103184058	103186664	Nap1l2	1	25	NO	NI	NI	NI	excluded	CAST	BAE	CAST	NI	NI	NI	NI	NI	NI	NI	NI	NI	NA	NA	NA	0.78	0.765	0.63	0.795	NA	NA	NA	NA	NA	NA	NA	NA	NA	NA	NA	NA	0.708	4186	0	5755	NA	NA	NA	NA
chrX	48146526	48161563	Sash3	1	20	NO	NI	CAST	NI	NI	NI	NI	NI	NI	NI	NI	NI	CAST	CAST	BAE	NI	CAST	NA	0.775	NA	NA	NA	NA	NA	NA	NA	NA	NA	0.8	0.7	0.635	0.7	0.76	NA	2935	NA	NA	NA	NA	NA	NA	NA	NA	NA
chrX	74369218	74373349	Slc10a3	1	20	NO	excluded	NI	NI	NI	NI	NI	NI	NI	NI	CAST	NI	PAT	NI	excluded	NI	CAST	0.655	NA	NA	NA	NA	NA	NA	0.725	0.685	0.825	NA	0.52	0.715	0.685	0.59	0.655	0.583	NA	NA	NA	NA	NA	NA	0.385	0.218	1047	NA
chrX	100729846	100738901	Gdpd2	1	20	NO	NI	NI	NI	CAST	BAE	NI	CAST	NI	NI	CAST	NI	NI	NI	NI	NI	CAST	NA	NA	NA	0.835	0.725	NA	0.895	NA	NA	0.795	NA	NA	NA	0.745	NA	0.78	NA	NA	NA	3605	0	NA	2433	NA	NA	2936	NA
chrX	106143274	106160493	Tlr13	1	20	NO	CAST	excluded	NI	NI	NI	NI	NI	NI	NI	NI	NI	NI	CAST	BAE	NI	excluded	0.755	0.71	0.405	NA	NA	NA	NA	NA	NA	NA	NA	NA	0.85	0.67	NA	0.62	0.813	0.626	0	NA	NA	NA	NA	NA	NA	NA	NA
chrX	138914429	139009090	Nrk	1	20	NO	CAST	BAE	NI	NI	NI	NI	NI	CAST	NI	CAST	NI	NI	CAST	NI	NI	NI	0.745	0.795	NA	NA	NA	NA	0.705	0.785	NA	0.715	NA	0.635	0.86	NA	NA	NA	4739	0	NA	NA	NA	NA	0.562	54718	NA	15622	NA
chrX	146962512	147197277	Htr2c	1	20	NO	NI	NI	NI	CAST	CAST	CAST	CAST	NI	NI	NI	NI	NI	NI	FVB	NI	NI	NA	NA	NA	0.705	0.74	0.655	0.78	NA	NA	NA	NA	NA	NA	0.15	NA	NA	NA	NA	NA	12709	21812	10041	40678	NA	NA	NA	NA
chrX	169320386	169370137	XLOC_089300	1	20	NO	NI	excluded	NI	CAST	CAST	BAE	CAST	NI	NI	NI	NI	NI	NI	NI	NI	NI	NA	0.69	NA	0.76	0.7	0.54	0.77	NA	NA	NA	NA	NA	NA	NA	NA	NA	NA	0.694	NA	4126	2.37	0	3747	NA	NA	NA	NA
chrX	64269443	64276996	Slitrk4	1	16.6667	NO	NI	NI	NI	CAST	CAST	CAST	CAST	CAST	NI	BAE	NI	NI	NI	NI	NI	NI	NA	NA	NA	0.755	0.775	0.655	0.77	0.71	NA	0.565	NA	NA	NA	NA	NA	NA	NA	NA	NA	4858	9884	1983	13388	1453	NA	0	NA
chrX	73853779	73880834	L1cam	1	16.6667	NO	NI	NI	NI	CAST	CAST	CAST	CAST	NI	NI	CAST	NI	NI	NI	BAE	NI	NI	NA	NA	NA	0.76	0.76	0.755	0.775	NA	NA	0.845	NA	0.68	0.725	0.63	NA	0.455	NA	NA	NA	23221	23683	5366	14814	NA	NA	1888	NA
chrX	73922120	73930850	Renbp	1	16.6667	NO	CAST	NI	NI	NI	NI	NI	NI	CAST	NI	NI	NI	CAST	CAST	BAE	NI	excluded	0.72	0.695	NA	NA	NA	NA	NA	0.755	NA	NA	NA	0.715	0.755	0.72	NA	0.645	6661	0	NA	NA	NA	NA	NA	1575	NA	NA	NA
chrX	134588168	134601005	Gla	1	16.6667	NO	excluded	NI	NI	NI	NI	CAST	CAST	NI	NI	NI	NI	CAST	CAST	BAE	NI	NI	0.675	NA	NA	0.82	0.765	0.78	0.85	NA	NA	NA	NA	0.76	0.78	0.6	NA	NA	0.648	NA	NA	0.227	0.673	1581	4106	NA	NA	NA	NA
chrX	157821572	158043110	Cnksr2	1	16.6667	NO	NI	NI	NI	CAST	CAST	CAST	CAST	NI	NI	excluded	NI	NI	NI	BAE	NI	NI	NA	NA	NA	0.73	0.74	0.675	0.77	NA	NA	0.665	NA	NA	NA	0.535	NA	NA	NA	NA	NA	32466	30302	47333	179159	NA	NA	0.396	NA
chrX	160390689	160498076	Adgrg2	1	16.6667	NO	CAST	NI	NI	NI	CAST	NI	NI	NI	NI	CAST	NI	CAST	CAST	NI	NI	BAE	0.845	NA	NA	0.735	0.71	NA	NA	NA	NA	0.825	NA	0.85	0.855	0.68	NA	0.605	1167	NA	NA	0.537	1232	NA	NA	NA	NA	7072	NA
chrX	167207093	167209218	Tmsb4x	1	16.6667	NO	CAST	NI	NI	NI	CAST	NI	NI	NI	NI	NI	NI	CAST	CAST	BAE	NI	CAST	0.845	0.725	NA	0.8	0.785	NA	NA	0.81	NA	0.74	NA	0.755	0.745	0.65	NA	0.7	10962	0	NA	0.462	1269	NA	NA	0.852	NA	0.694	NA
chrX	7884243	7894492	Slc35a2	1	14.2857	NO	CAST	CAST	NI	NI	CAST	NI	NI	NI	NI	NI	NI	CAST	CAST	BAE	NI	excluded	0.79	0.86	NA	0.675	0.76	NA	0.745	0.71	NA	0.805	NA	0.825	0.825	0.655	0.75	0.735	1629	1024	NA	0.455	1486	NA	0.396	0.537	NA	0.562	NA
chrX	9199972	9268085	Lancl3	1	14.2857	NO	CAST	NI	NI	CAST	CAST	NI	CAST	CAST	NI	NI	NI	CAST	BAE	NI	NI	NI	0.9	NA	NA	0.64	0.695	0.75	0.815	0.86	0.735	0.87	NA	0.86	0.655	NA	0.775	NA	6271	NA	NA	1296	2235	0.694	3067	2189	0.47	0	NA
chrX	73437314	73459029	Haus7	1	14.2857	NO	CAST	CAST	NI	CAST	CAST	NI	NI	NI	NI	NI	NI	NI	CAST	BAE	NI	CAST	0.775	0.695	0.54	0.68	0.655	NA	NA	0.645	NA	0.595	NA	NA	0.775	0.685	NA	0.785	4.03	1226	0	1179	1199	NA	NA	0	NA	0	NA
chrX	95711677	95927970	Zc3h12b	1	14.2857	NO	NI	NI	NI	CAST	CAST	excluded	CAST	NI	NI	BAE	NI	NI	NI	CAST	NI	CAST	NA	NA	NA	0.68	0.71	0.63	0.765	NA	0.71	0.645	0.74	0.655	0.755	0.63	NA	0.695	NA	NA	NA	2993	1813	0.636	11351	NA	0.875	0	0.765
chrX	103431516	103484957	Tsix	1	14.2857	NO	FVB	CAST	CAST	NI	NI	NI	NI	NI	NI	NI	NI	CAST	CAST	CAST	NI	CAST	0.27	0.87	0.94	NA	0.23	NA	0.41	0.915	0.345	0.49	NA	0.955	0.875	0.76	NA	0.855	-0.875	16517	3862	NA	-0.487	NA	0	0.717	0	0	NA
chrX	111387836	111537959	Rps6ka6	1	14.2857	NO	CAST	BAE	NI	CAST	CAST	NI	CAST	NI	NI	CAST	NI	CAST	NI	NI	NI	NI	0.68	0.735	NA	0.725	0.755	0.64	0.775	NA	NA	0.77	NA	0.82	NA	NA	0.645	NA	1.65	0	NA	8927	7992	0.449	1748	NA	NA	2247	NA
chrX	150589920	150643878	Pfkfb1	1	14.2857	NO	NI	CAST	CAST	NI	CAST	NI	NI	NI	excluded	NI	FVB	NI	NI	CAST	NI	CAST	NA	0.82	0.735	NA	0.875	NA	NA	NA	0.625	0.59	0.265	NA	0.895	0.825	NA	0.735	NA	14881	7529	NA	4011	NA	NA	NA	0.498	0	-11493
chrX	48411048	48463132	Elf4	1	12.5	NO	CAST	excluded	NI	NI	NI	NI	NI	CAST	NI	CAST	NI	CAST	CAST	BAE	NI	CAST	0.695	0.695	NA	NA	NA	NA	NA	0.76	NA	0.74	NA	0.76	0.785	0.665	NA	0.72	1332	0.509	NA	NA	NA	NA	NA	4255	NA	4.22	NA
chrX	135925517	135986670	XLOC_088756	1	12.5	NO	NI	excluded	NI	CAST	CAST	NI	NI	NI	NI	CAST	NI	CAST	CAST	CAST	NI	BAE	NA	0.785	NA	0.695	0.785	NA	NA	NA	NA	0.845	NA	0.865	0.885	0.815	NA	0.73	NA	0.568	NA	3079	7048	NA	NA	NA	NA	3951	NA
chrX	136213971	136215513	Bex1	1	12.5	NO	CAST	CAST	NI	CAST	CAST	excluded	CAST	CAST	NI	BAE	NI	NI	NI	NI	NI	NI	0.73	0.665	NA	0.745	0.785	0.655	0.81	0.795	NA	0.695	NA	NA	NA	NA	NA	NA	1581	1.95	NA	4112	5401	0.355	3879	11149	NA	0	NA
chrX	7657378	7668186	Prickle3	1	11.1111	NO	NI	NI	CAST	NI	NI	NI	NI	CAST	CAST	CAST	BAE	CAST	CAST	CAST	NI	CAST	NA	NA	0.825	NA	NA	NA	NA	0.755	0.72	0.795	0.57	0.83	0.835	0.795	NA	0.765	NA	NA	1583	NA	NA	NA	NA	1239	1397	3.75	0.642
chrX	8154471	8176181	Tbc1d25	1	11.1111	NO	CAST	CAST	NI	CAST	excluded	NI	CAST	NI	NI	NI	NI	CAST	CAST	BAE	NI	excluded	0.795	0.795	NA	0.715	0.71	0.62	0.74	0.89	NA	0.65	NA	0.785	0.775	0.73	NA	0.765	0.875	0.881	NA	1716	0.248	0	1034	0.518	NA	0	NA
chrX	9435253	9469324	Cybb*	1	11.1111	YES	CAST	CAST	BAE	NI	NI	NI	NI	NI	excluded	NI	excluded	CAST	CAST	CAST	NI	CAST	0.755	0.815	0.57	NA	NA	NA	NA	NA	0.685	0.885	0.7	0.805	0.765	0.655	0.785	0.83	0.878	44.84	0.389	NA	NA	NA	NA	NA	0.708	0	0.301
chrX	134059175	134086822	Cstf2	1	11.1111	NO	CAST	BAE	NI	CAST	CAST	NI	CAST	CAST	NI	NI	NI	CAST	CAST	NI	NI	CAST	0.72	0.705	NA	0.745	0.72	0.655	0.785	0.705	NA	0.695	NA	0.745	0.81	0.73	NA	0.74	0.898	0	NA	2562	1716	0.242	1281	1.12	NA	0.534	NA
chrX	134686518	134697772	Armcx4	1	11.1111	NO	CAST	CAST	NI	CAST	CAST	NI	CAST	CAST	NI	BAE	NI	CAST	NI	CAST	NI	NI	0.735	0.845	NA	0.715	0.785	0.695	0.78	0.7	NA	0.71	NA	0.84	0.75	0.875	NA	NA	3648	1407	NA	4395	4938	0.504	3495	2282	NA	0	NA
chrX	136708064	136709866	Tceal1	1	11.1111	NO	CAST	NI	NI	CAST	CAST	excluded	CAST	excluded	NI	BAE	NI	NI	CAST	CAST	NI	NI	0.755	NA	NA	0.74	0.77	0.7	0.745	0.74	0.67	0.695	0.575	NA	0.83	0.735	NA	0.615	1318	NA	NA	5.83	3431	0.757	4637	0.301	0.925	0	0
chrX	143285673	143394262	Chrdl1	1	11.1111	NO	NI	NI	NI	NI	CAST	excluded	CAST	NI	NI	CAST	BAE	CAST	CAST	CAST	NI	CAST	NA	NA	NA	0.765	0.785	0.725	0.74	NA	NA	0.735	0.73	0.69	0.75	0.865	NA	0.815	NA	NA	NA	0.787	1254	0.301	2094	NA	NA	20.89	0
chrX	164269430	164373013	Pir	1	11.1111	NO	NI	CAST	BAE	NI	NI	NI	CAST	NI	CAST	CAST	CAST	CAST	NI	CAST	NI	CAST	NA	0.73	0.58	NA	0.795	0.85	0.835	NA	0.79	0.65	0.685	0.72	NA	0.76	0.69	0.83	NA	7465	0	NA	0.301	0.787	4686	NA	2203	3568	1086
chrX	9272783	9313245	Xk	1	10	NO	NI	CAST	NI	CAST	CAST	CAST	CAST	CAST	NI	BAE	excluded	CAST	NI	NI	NI	CAST	NA	0.64	0.765	0.785	0.71	0.645	0.78	0.72	0.735	0.725	0.605	0.86	0.735	NA	0.64	0.72	NA	6273	0	1502	3056	1561	9759	1946	0.449	0	0.51
chrX	94367123	94398202	Apoo-ps	1	10	NO	NI	CAST	NI	CAST	CAST	NI	CAST	CAST	excluded	NI	BAE	NI	NI	CAST	CAST	CAST	NA	0.815	0.74	0.72	0.8	0.615	0.785	0.82	0.63	0.585	0.51	NA	NA	0.845	0.82	0.82	NA	2594	0.763	1.12	1281	0.637	3676	4822	0.352	0	0
chrX	150468967	150485031	XLOC_091094	1	10	NO	NI	CAST	CAST	CAST	CAST	excluded	CAST	NI	NI	NI	FVB	CAST	NI	CAST	NI	CAST	NA	0.8	0.86	0.7	0.69	0.76	0.75	NA	NA	0.705	0.27	0.8	NA	0.785	NA	0.785	NA	8552	4041	1727	5612	0.301	3366	NA	NA	0.301	-1074
chrX	161717035	161779494	Rai2	1	10	NO	NI	NI	NI	CAST	CAST	excluded	CAST	NI	CAST	BAE	CAST	NI	CAST	CAST	NI	CAST	NA	NA	NA	0.71	0.755	0.76	0.775	NA	0.705	0.67	0.66	0.72	0.875	0.77	NA	0.85	NA	NA	NA	4869	8013	0.565	3.66	NA	1278	0	1015
chrX	16619697	16687812	Maoa	1	9.09091	NO	CAST	CAST	NI	CAST	CAST	CAST	CAST	CAST	NI	CAST	NI	BAE	CAST	CAST	NI	NI	0.76	0.855	0.885	0.77	0.74	0.685	0.785	0.81	0.7	0.68	0.43	0.61	0.75	0.695	NA	0.485	14325	0.809	0.614	5263	7565	1654	3439	2904	0	2163	0
chrX	53669176	53670408	Cxx1b	1	9.09091	NO	CAST	NI	NI	CAST	CAST	CAST	CAST	CAST	NI	excluded	BAE	NI	CAST	CAST	NI	excluded	0.785	NA	NA	0.745	0.765	0.77	0.785	0.84	0.7	0.69	0.58	0.885	0.85	0.78	NA	0.775	0.813	NA	NA	2875	8905	3782	13134	9692	0	0.521	0
chrX	75172714	75380041	F8	1	9.09091	NO	CAST	CAST	CAST	NI	CAST	CAST	CAST	NI	NI	CAST	NI	CAST	CAST	CAST	NI	BAE	0.79	0.8	0.71	0.6	0.815	0.705	0.77	0.8	NA	0.775	NA	0.645	0.75	0.69	0.735	0.43	1078	14673	5.81	0.381	4344	1926	2643	0.439	NA	2665	NA
chrX	134717937	134721912	Armcx1	1	9.09091	NO	CAST	CAST	NI	CAST	CAST	excluded	CAST	CAST	NI	CAST	NI	BAE	CAST	CAST	NI	NI	0.685	0.76	NA	0.73	0.66	0.615	0.695	0.725	0.8	0.675	NA	0.745	0.82	0.725	NA	0.665	4136	0.907	NA	1919	1593	0.33	5702	3335	0.643	1	NA
chrX	135885850	135891081	Bhlhb9	1	9.09091	NO	CAST	CAST	NI	CAST	CAST	CAST	CAST	CAST	NI	CAST	NI	CAST	NI	BAE	NI	CAST	0.77	0.745	NA	0.715	0.725	0.69	0.78	0.765	0.85	0.725	NA	0.84	0.845	0.82	NA	0.795	9236	1864	NA	5397	7769	1665	8103	8306	0.643	1216	NA
chrX	147471693	147554081	Lrch2	1	9.09091	NO	CAST	NI	NI	CAST	CAST	excluded	CAST	CAST	CAST	CAST	NI	CAST	NI	CAST	NI	BAE	0.69	NA	NA	0.7	0.745	0.645	0.765	0.695	0.76	0.715	0.61	0.83	0.71	0.735	NA	0.595	10215	NA	NA	15.46	14741	0.625	26334	1298	1.12	1443	0.223
chrX	95420313	95444840	Amer1	1	8.33333	NO	CAST	CAST	NI	excluded	CAST	NI	CAST	excluded	excluded	BAE	NI	CAST	CAST	excluded	NI	CAST	0.65	0.71	0.7	0.67	0.745	0.69	0.635	0.705	0.77	0.645	0.38	0.78	0.805	0.665	NA	0.715	1.2	0.977	0	0.671	2613	0	1086	0.346	0.688	0	-0.793
chrX	101849384	102092055	Nhsl2	1	8.33333	NO	NI	CAST	NI	CAST	CAST	CAST	CAST	CAST	NI	CAST	BAE	CAST	CAST	CAST	NI	CAST	0.655	0.755	NA	0.745	0.68	0.67	0.755	0.735	0.715	0.7	0.63	0.725	0.85	0.67	NA	0.675	0.424	3.12	NA	2198	3108	1.28	15727	3056	0.252	5978	0
chrX	134804141	134809221	Armcx2	1	8.33333	NO	CAST	CAST	NI	CAST	CAST	excluded	CAST	CAST	NI	excluded	NI	CAST	CAST	excluded	NI	BAE	0.745	0.77	NA	0.72	0.73	0.68	0.83	0.74	NA	0.715	NA	0.785	0.8	0.685	NA	0.63	10787	2079	NA	3014	4188	0.552	4143	5908	NA	0.448	NA
chrX	155213125	155216449	Sat1	1	8.33333	NO	CAST	CAST	CAST	NI	NI	NI	CAST	excluded	NI	CAST	BAE	CAST	CAST	CAST	CAST	excluded	0.67	0.695	0.76	NA	NA	0.66	0.71	0.79	0.74	0.705	0.57	0.735	0.78	0.65	0.66	0.685	1843	1947	0.86	NA	NA	0.449	1775	0.301	0.301	2199	0
chrX	10158215	10216795	Rpgr	1	7.69231	NO	CAST	CAST	NI	CAST	CAST	CAST	CAST	CAST	CAST	CAST	NI	CAST	CAST	BAE	NI	CAST	0.845	0.825	NA	0.765	0.75	0.705	0.795	0.815	0.765	0.71	NA	0.895	0.825	0.72	NA	0.74	10086	3573	NA	20764	11376	8525	22563	8561	1175	3303	NA
chrX	106015699	106022450	Cox7b	1	7.69231	NO	NI	CAST	CAST	CAST	BAE	CAST	CAST	CAST	CAST	NI	NI	CAST	CAST	CAST	CAST	CAST	0.795	0.83	0.81	0.8	0.765	0.77	0.72	0.835	0.825	0.69	0.705	0.845	0.895	0.645	0.8	0.79	0.301	4576	3469	1741	0	1926	2031	5843	2481	0.744	0.893
chrX	163909016	163933666	Ap1s2	1	7.69231	NO	CAST	CAST	NI	CAST	CAST	CAST	CAST	CAST	CAST	CAST	BAE	NI	CAST	CAST	NI	CAST	0.66	0.75	NA	0.73	0.73	0.72	0.79	0.785	0.795	0.7	0.58	0.665	0.735	0.655	NA	0.815	5625	3493	NA	9986	6341	4347	15533	3.69	2284	1737	0.376
chrX	166457251	166479867	Rab9	1	7.69231	NO	CAST	CAST	CAST	CAST	CAST	CAST	CAST	NI	NI	CAST	BAE	CAST	CAST	CAST	NI	CAST	0.775	0.75	0.81	0.78	0.73	0.73	0.735	0.69	0.755	0.73	0.46	0.785	0.83	0.76	0.69	0.75	2143	4256	2358	4055	2.52	1654	2529	0.626	0.49	1953	0
chrX	73342619	73359080	Zfp275	1	7.14286	NO	CAST	CAST	excluded	CAST	CAST	CAST	CAST	CAST	NI	CAST	BAE	CAST	CAST	CAST	NI	CAST	0.705	0.715	0.775	0.695	0.76	0.675	0.74	0.715	NA	0.69	0.58	0.735	0.83	0.685	0.74	0.72	8.96	1716	0.351	2989	4765	1813	2798	3961	NA	1475	0
chrX	73916869	73921944	Naa10	1	7.14286	NO	CAST	CAST	CAST	CAST	CAST	BAE	CAST	CAST	CAST	CAST	NI	CAST	CAST	CAST	NI	excluded	0.705	0.735	0.79	0.695	0.68	0.765	0.725	0.785	0.815	0.77	0.61	0.725	0.78	0.66	0.73	0.715	1.31	1438	2738	0.915	1418	0	2401	1998	1047	0.915	0
chrX	75410441	75416584	Mtcp1	1	7.14286	NO	NI	CAST	CAST	CAST	CAST	CAST	CAST	CAST	CAST	CAST	BAE	CAST	NI	CAST	CAST	CAST	NA	0.805	0.765	0.71	0.785	0.675	0.765	0.74	0.725	0.715	0.57	0.73	0.71	0.67	0.735	0.715	NA	8016	1.06	2.36	1098	2121	3951	2113	1629	2267	0.301
chrX	101274090	101298934	Med12	1	7.14286	NO	CAST	CAST	CAST	CAST	CAST	CAST	CAST	CAST	NI	CAST	BAE	CAST	CAST	CAST	NI	CAST	0.755	0.78	0.725	0.765	0.76	0.71	0.765	0.735	0.695	0.8	0.61	0.765	0.755	0.725	0.73	0.76	4055	9201	2004	3968	2439	1919	1781	3581	0.244	1864	0
chrX	136742956	136803361	BC065397	1	7.14286	NO	NI	CAST	CAST	CAST	CAST	CAST	CAST	CAST	NI	CAST	BAE	CAST	CAST	CAST	CAST	CAST	0.78	0.805	0.755	0.81	0.86	0.81	0.9	0.815	0.775	0.87	0.73	0.915	0.875	0.785	0.785	0.795	0.479	6432	2031	11.91	18811	6078	16082	6134	0.763	5462	0
chrX	152609508	152769486	Shroom2	1	7.14286	NO	CAST	CAST	CAST	CAST	CAST	CAST	CAST	CAST	NI	CAST	NI	CAST	CAST	CAST	CAST	BAE	0.725	0.77	0.82	0.73	0.76	0.75	0.765	0.775	0.68	0.755	NA	0.82	0.82	0.755	0.755	0.63	3055	8817	3765	8144	12088	1562	9.96	5014	0.643	3751	NA
chrX	157547821	157598715	Mbtps2	1	7.14286	NO	CAST	CAST	excluded	CAST	CAST	CAST	CAST	CAST	NI	CAST	BAE	CAST	CAST	CAST	NI	CAST	0.785	0.785	0.745	0.75	0.775	0.725	0.785	0.715	0.735	0.73	0.625	0.84	0.8	0.665	0.71	0.775	4691	2762	0.744	3456	3.13	3724	7.78	2638	0.844	4749	0
chrX	7894518	7899269	Pqbp1	1	6.66667	NO	CAST	CAST	CAST	CAST	CAST	CAST	CAST	CAST	excluded	CAST	BAE	CAST	CAST	CAST	NI	CAST	0.825	0.79	0.765	0.73	0.765	0.735	0.795	0.735	0.71	0.71	0.575	0.795	0.78	0.65	0.65	0.73	3573	2.33	2199	6061	4.05	1159	5782	3067	0.43	1612	0
chrX	7930121	7947889	Hdac6	1	6.66667	NO	CAST	CAST	CAST	CAST	CAST	CAST	CAST	CAST	BAE	CAST	NI	CAST	CAST	CAST	CAST	CAST	0.79	0.82	0.74	0.745	0.735	0.72	0.8	0.77	0.805	0.7	0.66	0.9	0.775	0.81	0.775	0.75	12884	9414	2113	13749	2263	2417	14942	10577	0	2358	0.599
chrX	52912213	52956961	Phf6	1	6.66667	NO	CAST	CAST	CAST	CAST	CAST	CAST	CAST	CAST	NI	CAST	BAE	CAST	CAST	CAST	CAST	CAST	0.77	0.78	0.78	0.72	0.74	0.67	0.785	0.75	0.655	0.74	0.595	0.815	0.745	0.675	0.76	0.75	15367	11037	2882	17515	14408	3083	13235	3037	0.94	5598	0.301
chrX	56609834	56664230	Slc9a6	1	6.66667	NO	CAST	CAST	excluded	CAST	CAST	CAST	CAST	CAST	NI	CAST	BAE	CAST	CAST	CAST	CAST	CAST	0.72	0.715	0.775	0.725	0.765	0.655	0.775	0.735	0.81	0.765	0.61	0.775	0.83	0.7	0.715	0.78	2254	3.34	0.731	9216	6442	3158	14988	2811	0	3439	0
chrX	75404845	75416584	Cmc4	1	6.66667	NO	CAST	CAST	CAST	CAST	CAST	CAST	CAST	CAST	CAST	CAST	BAE	CAST	NI	CAST	excluded	CAST	0.755	0.8	0.78	0.7	0.77	0.685	0.73	0.74	0.72	0.7	0.58	0.735	0.735	0.67	0.75	0.71	1318	8127	1612	2989	1.6	1805	4858	1614	1973	3418	0.43
chrX	102284639	102505148	Hdac8	1	6.66667	NO	NI	CAST	excluded	CAST	CAST	CAST	CAST	excluded	CAST	CAST	BAE	CAST	CAST	CAST	CAST	CAST	NA	0.76	0.605	0.65	0.695	0.69	0.72	0.645	0.735	0.725	0.56	0.805	0.785	0.655	0.655	0.715	NA	6315	0.535	2431	6872	1499	18381	0.873	2003	10305	0
chrX	150462496	150530167	XLOC_091093	1	6.66667	NO	NI	CAST	CAST	CAST	CAST	excluded	CAST	CAST	CAST	CAST	FVB	CAST	CAST	CAST	excluded	CAST	0.735	0.775	0.85	0.71	0.735	0.7	0.735	0.72	0.775	0.715	0.265	0.79	0.78	0.73	0.65	0.72	0	31958	9599	9758	10894	0.876	13541	2443	1956	6196	-6951
chrX	161836429	162159441	Nhs	1	6.66667	NO	CAST	BAE	NI	CAST	CAST	CAST	CAST	CAST	CAST	CAST	CAST	CAST	CAST	CAST	CAST	CAST	0.75	0.755	NA	0.74	0.735	0.66	0.775	0.72	0.765	0.725	0.65	0.795	0.845	0.765	0.64	0.715	1657	0	NA	28447	19705	1328	19535	2842	2796	33364	1335
chrX	166238942	166389033	Gpm6b*	1	6.66667	YES	excluded	CAST	NI	CAST	CAST	CAST	CAST	CAST	CAST	CAST	excluded	CAST	CAST	CAST	excluded	BAE	0.63	0.725	NA	0.73	0.755	0.68	0.765	0.8	0.75	0.715	0.68	0.705	0.775	0.73	0.67	0.57	0.432	3.66	NA	72729	114.66	29518	281286	4486	6134	2954	0.873
chrX	167346332	167382699	Prps2	1	6.66667	NO	CAST	CAST	CAST	CAST	CAST	CAST	CAST	CAST	CAST	CAST	NI	CAST	CAST	BAE	CAST	CAST	0.76	0.765	0.8	0.815	0.76	0.69	0.8	0.7	0.8	0.695	NA	0.795	0.785	0.695	0.71	0.79	11849	3806	3595	1741	5969	1427	9799	5.37	1953	2419	NA
chrX	8123300	8132858	Wdr13	1	6.25	NO	CAST	CAST	CAST	CAST	CAST	CAST	CAST	CAST	CAST	CAST	BAE	CAST	CAST	CAST	CAST	CAST	0.715	0.795	0.715	0.735	0.72	0.685	0.745	0.75	0.735	0.755	0.655	0.82	0.835	0.73	0.73	0.68	3294	5.24	3316	15461	8437	7323	31398	17488	1338	3764	0
chrX	12587758	12617051	Atp6ap2	1	6.25	NO	CAST	CAST	CAST	CAST	CAST	CAST	CAST	CAST	BAE	CAST	CAST	CAST	CAST	CAST	CAST	excluded	0.72	0.765	0.775	0.755	0.73	0.68	0.755	0.785	0.775	0.77	0.7	0.795	0.805	0.725	0.78	0.65	14.42	7361	8411	12794	17101	3386	44235	8216	0	17.46	2074
chrX	13071497	13173327	Usp9x	1	6.25	NO	CAST	CAST	CAST	CAST	CAST	CAST	CAST	CAST	CAST	CAST	BAE	CAST	CAST	CAST	CAST	CAST	0.72	0.77	0.74	0.725	0.75	0.7	0.77	0.745	0.73	0.725	0.575	0.785	0.765	0.695	0.695	0.715	52035	49751	22558	35995	44053	9558	100824	25501	7068	21759	4473
chrX	20615325	20617564	Ndufb11	1	6.25	NO	CAST	CAST	CAST	CAST	CAST	CAST	CAST	CAST	CAST	CAST	BAE	CAST	CAST	CAST	CAST	CAST	0.715	0.765	0.73	0.755	0.74	0.69	0.8	0.73	0.67	0.705	0.555	0.825	0.8	0.715	0.68	0.71	16137	22712	6462	8549	10286	1392	14447	28.91	7156	0.963	0
chrX	20688492	20699877	Cdk16	1	6.25	NO	CAST	CAST	CAST	CAST	CAST	CAST	CAST	CAST	CAST	CAST	BAE	CAST	CAST	excluded	CAST	CAST	0.755	0.725	0.72	0.71	0.75	0.69	0.76	0.735	0.765	0.77	0.565	0.805	0.795	0.685	0.76	0.755	4.18	2872	1575	3534	4179	1272	15246	3426	1913	1106	0
chrX	20848542	20860521	Araf	1	6.25	NO	CAST	CAST	CAST	CAST	CAST	CAST	CAST	CAST	BAE	CAST	CAST	CAST	CAST	CAST	excluded	CAST	0.76	0.775	0.76	0.735	0.75	0.7	0.795	0.755	0.67	0.705	0.62	0.815	0.84	0.725	0.685	0.71	6276	13774	4382	16272	16551	5305	23279	8421	0	5315	0.993
chrX	37126762	37150746	Nkap	1	6.25	NO	CAST	CAST	CAST	CAST	CAST	CAST	CAST	CAST	CAST	CAST	BAE	CAST	CAST	CAST	CAST	CAST	0.77	0.73	0.815	0.77	0.76	0.705	0.79	0.76	0.66	0.78	0.595	0.85	0.81	0.725	0.705	0.725	12242	6501	5441	9834	11659	2557	5734	3889	1612	1307	0
chrX	47912455	47965866	Ocrl	1	6.25	NO	CAST	CAST	CAST	CAST	CAST	CAST	CAST	CAST	CAST	CAST	BAE	CAST	CAST	CAST	excluded	CAST	0.795	0.795	0.85	0.76	0.775	0.745	0.82	0.78	0.705	0.765	0.59	0.83	0.82	0.75	0.755	0.765	8489	8819	0.906	20551	39412	25826	47001	6058	1913	23064	1465
chrX	49009706	49288242	Enox2	1	6.25	NO	CAST	CAST	CAST	CAST	CAST	CAST	CAST	CAST	CAST	CAST	BAE	CAST	CAST	CAST	CAST	CAST	0.775	0.805	0.745	0.725	0.755	0.665	0.735	0.75	0.715	0.74	0.525	0.8	0.79	0.695	0.735	0.72	1824	26329	5569	9163	10253	1836	10044	4262	3138	10834	0.434
chrX	53344593	53370559	Mospd1	1	6.25	NO	CAST	CAST	CAST	CAST	CAST	CAST	CAST	CAST	excluded	excluded	BAE	CAST	CAST	CAST	excluded	CAST	0.63	0.785	0.775	0.715	0.735	0.71	0.76	0.725	0.655	0.695	0.545	0.805	0.835	0.73	0.705	0.755	2801	15641	1298	4638	2302	1786	4962	8.2	0.857	0.829	0.974
chrX	56585511	56597919	Mmgt1	1	6.25	NO	CAST	CAST	CAST	CAST	CAST	CAST	CAST	CAST	CAST	CAST	BAE	CAST	CAST	CAST	CAST	CAST	0.715	0.76	0.805	0.74	0.77	0.68	0.77	0.735	0.77	0.745	0.585	0.84	0.755	0.72	0.745	0.765	20668	7847	6315	6136	9.38	2124	14851	7513	2312	3655	1274
chrX	57383347	57393036	Rbmx	1	6.25	NO	CAST	CAST	CAST	CAST	CAST	CAST	CAST	CAST	CAST	CAST	BAE	CAST	CAST	CAST	CAST	CAST	0.765	0.76	0.75	0.71	0.73	0.705	0.785	0.755	0.695	0.725	0.575	0.81	0.8	0.725	0.675	0.735	13071	8071	4569	13749	10171	1841	18552	15647	1.91	8795	0
chrX	71210766	71315295	Mtm1	1	6.25	NO	CAST	CAST	CAST	CAST	CAST	excluded	CAST	CAST	CAST	CAST	CAST	CAST	CAST	BAE	excluded	CAST	0.735	0.75	0.77	0.765	0.73	0.695	0.77	0.77	0.755	0.735	0.625	0.77	0.775	0.675	0.75	0.68	1662	5445	3841	2198	1767	1.05	7.47	2159	2028	4767	1056
chrX	71364759	71419196	Mtmr1	1	6.25	NO	CAST	CAST	CAST	CAST	CAST	CAST	CAST	CAST	excluded	CAST	BAE	CAST	CAST	CAST	CAST	CAST	0.785	0.74	0.71	0.75	0.74	0.72	0.74	0.755	0.68	0.77	0.585	0.75	0.785	0.75	0.715	0.69	2935	4331	1475	4221	7128	2161	10854	3782	0.821	10052	0.533
chrX	74026591	74085690	Mecp2	1	6.25	NO	CAST	CAST	CAST	CAST	CAST	CAST	CAST	CAST	CAST	CAST	BAE	CAST	CAST	CAST	CAST	CAST	0.78	0.765	0.765	0.765	0.755	0.67	0.785	0.76	0.725	0.745	0.56	0.795	0.8	0.725	0.695	0.735	11449	35108	2101	21007	33383	7134	53367	14831	4945	9889	0.67
chrX	74282717	74290151	Taz	1	6.25	NO	CAST	CAST	CAST	CAST	CAST	CAST	CAST	CAST	CAST	CAST	BAE	CAST	CAST	excluded	CAST	CAST	0.74	0.82	0.785	0.72	0.685	0.645	0.785	0.735	0.72	0.705	0.57	0.77	0.735	0.665	0.64	0.78	1919	3107	1786	1131	2031	1341	3677	2796	1369	2797	0
chrX	96096044	96168553	Msn	1	6.25	NO	CAST	CAST	BAE	CAST	CAST	CAST	CAST	CAST	CAST	CAST	CAST	CAST	CAST	CAST	excluded	CAST	0.75	0.735	0.615	0.745	0.76	0.785	0.755	0.75	0.68	0.725	0.68	0.765	0.78	0.685	0.68	0.735	278158	14831	0	2982	3381	2.39	3466	24803	3574	18796	1169
chrX	98557514	98890985	Ophn1	1	6.25	NO	CAST	CAST	CAST	CAST	CAST	CAST	CAST	CAST	CAST	CAST	BAE	CAST	CAST	CAST	CAST	CAST	0.74	0.785	0.765	0.735	0.75	0.725	0.77	0.72	0.685	0.745	0.655	0.735	0.785	0.705	0.65	0.69	4305	7043	2954	29125	17212	4076	33237	4202	3085	26.52	0
chrX	101640050	101684351	Ogt	1	6.25	NO	CAST	CAST	CAST	CAST	CAST	CAST	CAST	CAST	CAST	CAST	BAE	CAST	CAST	CAST	CAST	CAST	0.74	0.76	0.725	0.715	0.735	0.665	0.775	0.71	0.73	0.72	0.595	0.825	0.79	0.73	0.72	0.74	21886	23226	7957	13835	12379	3857	45.88	9416	5811	13642	3039
chrX	104280564	104413846	Abcb7	1	6.25	NO	CAST	CAST	CAST	CAST	CAST	CAST	CAST	CAST	CAST	excluded	BAE	CAST	CAST	CAST	CAST	CAST	0.645	0.745	0.78	0.72	0.72	0.675	0.765	0.725	0.715	0.705	0.54	0.775	0.745	0.675	0.685	0.715	1338	19908	4633	7317	6078	2733	21.04	10471	3812	0.666	0.343
chrX	107782751	107816334	2610002M06Rik	1	6.25	NO	CAST	CAST	excluded	CAST	CAST	CAST	CAST	CAST	CAST	CAST	BAE	CAST	CAST	CAST	CAST	CAST	0.705	0.7	0.73	0.715	0.76	0.68	0.765	0.77	0.82	0.725	0.52	0.755	0.79	0.705	0.69	0.68	3461	0.839	0.512	10166	8541	8558	15627	9603	2833	1574	0
chrX	129749741	130465833	Diap2	1	6.25	NO	CAST	CAST	CAST	CAST	CAST	CAST	CAST	CAST	CAST	CAST	BAE	CAST	CAST	CAST	CAST	CAST	0.845	0.745	0.79	0.755	0.755	0.715	0.79	0.76	0.73	0.745	0.67	0.775	0.77	0.705	0.655	0.71	0.816	5.17	10023	7.92	2619	3418	16051	4588	5269	15911	0
chrX	135742691	135803468	Gprasp1*	1	6.25	YES	CAST	CAST	CAST	CAST	CAST	CAST	CAST	CAST	CAST	CAST	BAE	CAST	CAST	CAST	CAST	CAST	0.745	0.725	0.71	0.725	0.73	0.67	0.75	0.745	0.735	0.745	0.59	0.77	0.79	0.7	0.69	0.705	31934	18852	3206	89794	81387	21897	213594	27898	3326	11329	1563
chrX	140539528	140600522	Tsc22d3	1	6.25	NO	CAST	CAST	CAST	CAST	CAST	CAST	CAST	CAST	CAST	CAST	BAE	CAST	CAST	CAST	CAST	CAST	0.765	0.725	0.755	0.785	0.755	0.675	0.735	0.745	0.755	0.675	0.575	0.775	0.73	0.665	0.7	0.73	7427	1119	12.62	4829	2325	2396	6202	12264	1256	1363	3.12
chrX	152336851	152342484	Tspyl2	1	6.25	NO	CAST	CAST	CAST	CAST	CAST	CAST	CAST	CAST	excluded	CAST	BAE	CAST	CAST	CAST	CAST	CAST	0.69	0.82	0.815	0.73	0.725	0.67	0.755	0.75	0.745	0.695	0.595	0.74	0.845	0.73	0.77	0.71	2993	4867	2.33	6294	4835	7061	14616	4027	0.804	2443	0.454
chrX	155323919	155338454	Prdx4	1	6.25	NO	CAST	CAST	CAST	CAST	CAST	CAST	CAST	CAST	CAST	CAST	BAE	CAST	CAST	CAST	CAST	CAST	0.72	0.775	0.83	0.77	0.79	0.75	0.82	0.79	0.775	0.74	0.735	0.81	0.785	0.725	0.7	0.705	7821	36547	30264	4965	2052	2594	4712	11.72	1915	4043	0
*	Known escaper
[truncated: 5 more columns]

## Sheet: E
X chromosome inactivation (XCI) escaper candidates from extra-embryonic tissues that show imprinted XCI.
chr	start	end	name	Nr of tissue escaping XCI	% of tissue escaping XCI	known escaper	Pl E12.5 tag	Pl E16.5 tag	VE E16.5 tag	Pl E12.5 I ratio	Pl E16.5 I ratio	VE E16.5 I ratio	Pl E12.5 I score	Pl E16.5 I score	VE E16.5 I score
chrX	103460372	103483233	Xist*	3	100	YES	PAT	PAT	PAT	0.065	0.07	0.01	-321908	-322461	-322704
chrX	150547416	150570622	Alas2*	3	100	YES	BAE	CAST	CAST	0.68	0.57	0.535	0	0	0
chrX	38196572	38252481	Tmem255a	2	100	NO	CAST	CAST	NI	0.445	0.5	NA	0	0	NA
chrX	53724830	53738222	4930502E18Rik	2	100	NO	CAST	BAE	NI	0.445	0.585	NA	0	0	NA
chrX	73483634	73495936	Bgn*	2	100	YES	CAST	CAST	NI	0.395	0.49	NA	0	0	NA
chrX	106420042	106485229	Fndc3c1	2	100	NO	CAST	BAE	NI	0.47	0.505	NA	0	0	NA
chrX	106920624	106933899	Lpar4	2	100	NO	CAST	CAST	NI	0.465	0.475	NA	0	0	NA
chrX	143285673	143394262	Chrdl1	2	100	NO	CAST	BAE	NI	0.47	0.56	NA	0	0	NA
chrX	153685153	153696280	Kctd12b	2	100	NO	CAST	CAST	NI	0.475	0.485	NA	0	0	NA
chrX	52272426	52613974	Gpc3	2	66.6667	NO	CAST	CAST	MAT	0.55	0.485	0.99	0	0	322704
chrX	52912213	52956961	Phf6	2	66.6667	NO	CAST	CAST	MAT	0.515	0.495	0.935	0	0	2498
chrX	53669176	53670408	Cxx1b	2	66.6667	NO	BAE	BAE	MAT	0.705	0.605	0.99	0	0	12.23
chrX	56731760	56793346	Fhl1*	2	66.6667	YES	CAST	BAE	MAT	0.47	0.57	0.985	0	0	6506
chrX	69360330	69868037	Aff2	2	66.6667	NO	CAST	CAST	MAT	0.41	0.475	1	0	0	36124
chrX	101640050	101684351	Ogt	2	66.6667	NO	BAE	BAE	MAT	0.58	0.595	0.99	3081	6509	52.64
chrX	109095406	109162467	Sh3bgrl*	2	66.6667	YES	BAE	BAE	MAT	0.65	0.59	0.99	0	0	126.2
chrX	48025145	48034852	Apln	1	100	NO	CAST	NI	NI	0.49	NA	NA	0	NA	NA
chrX	48541625	48594452	Zfp280c	1	100	NO	BAE	NI	NI	0.77	NA	NA	0	NA	NA
chrX	81070643	81097875	Tmem47*	1	100	YES	BAE	NI	NI	0.45	0.41	NA	0	0	NA
chrX	98557514	98890985	Ophn1	1	100	NO	NI	BAE	NI	0.45	0.6	NA	0	0	NA
chrX	103431516	103484957	Tsix	1	100	NO	BAE	NI	NI	0.675	NA	NA	0	NA	NA
chrX	103493557	103506425	Jpx	1	100	NO	BAE	NI	NI	0.58	NA	0.805	0	NA	0
chrX	104536969	104671064	Zdhhc15	1	100	NO	CAST	NI	NI	0.445	0.505	NA	0	0	NA
chrX	107148926	107173661	A630033H20Rik	1	100	NO	CAST	NI	NI	0.46	0.71	NA	0	0	NA
chrX	133582860	133688993	Pcdh19	1	100	NO	CAST	NI	NI	0.45	NA	NA	0	NA	NA
chrX	134686518	134697772	Armcx4	1	100	NO	CAST	NI	NI	0.44	NA	NA	0	NA	NA
chrX	134717937	134721912	Armcx1	1	100	NO	BAE	NI	NI	0.62	0.425	NA	0	0	NA
chrX	134804141	134809221	Armcx2	1	100	NO	CAST	NI	NI	0.43	NA	NA	0	NA	NA
chrX	150826741	150858020	XLOC_088973	1	100	NO	NI	FVB	NI	NA	0.52	NA	NA	0	NA
chrX	169685198	169990797	Mid1*	1	100	YES	NI	FVB	NI	NA	0.54	NA	NA	0	NA
chrX	6873483	6948363	Dgkk	1	50	NO	BAE	MAT	NI	0.595	0.725	NA	0	8509	NA
chrX	7668115	7671278	Plp2	1	50	NO	BAE	MAT	NI	0.795	1	NA	0	2094	NA
chrX	52791199	52799468	Ccdc160	1	50	NO	NI	BAE	MAT	NA	0.5	0.985	NA	0	6966
chrX	56454838	56507843	Ddx26b	1	50	NO	BAE	MAT	NI	0.745	0.8	NA	0	4675	NA
chrX	95420313	95444840	Amer1	1	50	NO	BAE	MAT	NI	0.71	0.735	NA	0	1179	NA
chrX	139800807	139811388	Cldn2	1	50	NO	NI	CAST	MAT	NA	0.475	0.91	NA	0	315.81
chrX	144456581	144477063	Trpc5os	1	50	NO	CAST	MAT	NI	0.555	0.8	NA	0	1861	NA
chrX	150806420	150814339	Maged2	1	50	NO	BAE	MAT	NI	0.595	0.735	0.815	0	11584	0.518
chrX	164139341	164188418	Ace2	1	50	NO	NI	CAST	MAT	NA	0.43	1	NA	0	129443
chrX	166238942	166389033	Gpm6b*	1	50	YES	CAST	excluded	NI	0.475	0.605	NA	0	0.323	NA
chrX	13517080	13846556	Cask	1	33.3333	NO	BAE	excluded	MAT	0.715	0.66	1	0	0.439	10719
chrX	101532734	101601789	Taf1*	1	33.3333	YES	BAE	MAT	MAT	0.575	0.61	1	0	1179	4515
chrX	136168983	136172251	Tceal8	1	33.3333	NO	excluded	BAE	MAT	0.725	0.72	0.98	0.344	0	165676
*	Known escaper

## Sheet: F
X chromosome inactivation (XCI) escaper validation.
Validation of escaper from imprinted XCI in E12.5 Placenta in a different genetic background (CASTxBALBc cross)
	CASTxFVB		CASTxBALBc
name	allelic tag	escaper	allelic tag	escaper
Armcx1	BAE	YES	BAE	YES
Bgn	CAST	YES	BAE	YES
Chrdl1	CAST	YES	CAST	YES
Dgkk	BAE	YES	BAE	YES
Fhl1	CAST	YES	BAE	YES
Fndc3c1	CAST	YES	BAE	YES
Kctd12b	CAST	YES	CAST	YES
Lpar4	CAST	YES	BAE	YES
Ogt	BAE	YES	BAE	YES
Phf6	CAST	YES	BAE	YES
Taf1	BAE	YES	BAE	YES
Tmem255a	CAST	YES	CAST	YES
Trpc5os	CAST	YES	BAE	YES
Xist	PAT	YES	PAT	YES
Zdhhc15	CAST	YES	BAE	YES
4930502E18Rik	CAST	YES	NI	NO
A630033H20Rik	CAST	YES	NI	NO
Aff2	CAST	YES	NI	NO
Alas2	BAE	YES	MAT	NO
Amer1	BAE	YES	MAT	NO
Apln	CAST	YES	NI	NO
Armcx2	CAST	YES	NI	NO
Armcx4	CAST	YES	NI	NO
Cask	BAE	YES	NI	NO
Cxx1b	BAE	YES	NI	NO
Ddx26b	BAE	YES	MAT	NO
Gpc3	CAST	YES	NI	NO
Gpm6b	CAST	YES	excluded	NO
Jpx	BAE	YES	NI	NO
Maged2	BAE	YES	MAT	NO
Pcdh19	CAST	YES	NI	NO
Plp2	BAE	YES	NI	NO
Sh3bgrl	BAE	YES	MAT	NO
Tmem47	BAE	YES	NI	NO
Tsix	BAE	YES	NI	NO
Zfp280c	BAE	YES	MAT	NO
5530601H04Rik	excluded	NO	BAE	YES
Xlr3a	MAT	NO	BAE	YES
Validation of escaper genes from skewed XCI in adult leg muscle and liver by reanalysing the same tissues in a different dataset and background (CASTxB6 cross Bonthuis 2015 et al. Gregg lab)
	adult leg muscle						adult Liver
	CASTxFVB		CASTxB6				CASTxFVB		CASTxB6
name	allelic tag	escaper	allelic tag	escaper Gregg		name	allelic tag	escaper	allelic tag	escaper Gregg
1110012L19Rik	BAE	YES	BAE	YES		Cfp	BAE	YES	BAE	YES
1810030O07Rik	BAE	YES	BAE	YES		Cybb	BAE	YES	BAE	YES
2610002M06Rik	BAE	YES	BAE	YES		Firre	BAE	YES	FVB	YES
Abcb7	BAE	YES	BAE	YES		Kdm6a	BAE	YES	BAE	YES
Ap1s2	BAE	YES	BAE	YES		Msn	BAE	YES	BAE	YES
Apoo	BAE	YES	FVB	YES		Nono	BAE	YES	FVB	YES
Asb11	BAE	YES	BAE	YES		Rps4x	BAE	YES	FVB	YES
Asb12	BAE	YES	BAE	YES		Vsig4	BAE	YES	BAE	YES
Brcc3	BAE	YES	BAE	YES		Xist	FVB	YES	FVB	YES
Cxx1b	BAE	YES	FVB	YES		Arhgap6	BAE	YES	NI	NO
Ddx3x	BAE	YES	BAE	YES		Cd99l2	BAE	YES	CAST	NO
Dkc1	BAE	YES	BAE	YES		Dkc1	BAE	YES	CAST	NO
Ebp	BAE	YES	BAE	YES		Ids	BAE	YES	CAST	NO
Eif1ax	BAE	YES	BAE	YES		Kdm5c	BAE	YES	CAST	NO
Fam3a	BAE	YES	BAE	YES		Las1l	BAE	YES	CAST	NO
Fhl1	BAE	YES	BAE	YES		Pbdc1	BAE	YES	NI	NO
Firre	BAE	YES	FVB	YES		Pir	BAE	YES	NI	NO
Ftsj1	BAE	YES	BAE	YES		Prps1	BAE	YES	CAST	NO
Irak1	BAE	YES	BAE	YES		Tbc1d8b	BAE	YES	CAST	NO
Itgb1bp2	BAE	YES	BAE	YES		XLOC_087407	FVB	YES	NI	NO
Kdm5c	BAE	YES	BAE	YES		Zrsr2	BAE	YES	CAST	NO
Kdm6a	BAE	YES	BAE	YES		Bgn	CAST	NO	BAE	YES
Magix	BAE	YES	BAE	YES		Fam199x	CAST	NO	BAE	YES
Mbtps2	BAE	YES	BAE	YES		Pgrmc1	CAST	NO	BAE	YES
Med12	BAE	YES	BAE	YES		Stard8	excluded	NO	BAE	YES
Mmgt1	BAE	YES	BAE	YES		Timm17b	CAST	NO	BAE	YES
Mospd1	BAE	YES	FVB	YES		Tsix	CAST	NO	FVB	YES
Mtmr1	BAE	YES	BAE	YES		Xk	NI	NO	BAE	YES
Nkap	BAE	YES	BAE	YES
Nono	FVB	YES	FVB	YES
Ogt	BAE	YES	BAE	YES
Pbdc1	BAE	YES	BAE	YES
Pdha1	BAE	YES	BAE	YES
Pfkfb1	FVB	YES	FVB	YES
Phka1	BAE	YES	BAE	YES
Pqbp1	BAE	YES	BAE	YES
Prps1	BAE	YES	BAE	YES
Rab9	BAE	YES	BAE	YES
Rbm3	BAE	YES	BAE	YES
Rnf128	BAE	YES	BAE	YES
Rps4x	BAE	YES	FVB	YES
Sat1	BAE	YES	BAE	YES
Sms	BAE	YES	BAE	YES
Tab3	BAE	YES	BAE	YES
Tbc1d8b	BAE	YES	MAT	YES
Tceal7	BAE	YES	BAE	YES
Timm17b	BAE	YES	BAE	YES
Tspyl2	BAE	YES	BAE	YES
Usp9x	BAE	YES	BAE	YES
Utp14a	BAE	YES	BAE	YES
Wbp5	BAE	YES	BAE	YES
XLOC_088874	BAE	YES	BAE	YES
XLOC_089491	FVB	YES	FVB	YES
Xist	FVB	YES	FVB	YES
Zmym3	BAE	YES	BAE	YES
Aifm1	BAE	YES	NI	NO
Amot	BAE	YES	excluded	NO
Apex2	FVB	YES	NI	NO
Apoo-ps	BAE	YES	NI	NO
Arhgap6	BAE	YES	excluded	NO
Atp2b3	BAE	YES	excluded	NO
BC065397	BAE	YES	NI	NO
Brwd3	BAE	YES	NI	NO
Cd99l2	BAE	YES	excluded	NO
Cdk16	BAE	YES	excluded	NO
Cfp	BAE	YES	NI	NO
Chrdl1	BAE	YES	NI	NO
Cmc4	BAE	YES	NI	NO
Diap2	BAE	YES	NI	NO
Dmd	BAE	YES	CAST	NO
Eif2s3x	BAE	YES	NI	NO
Enox2	BAE	YES	NI	NO
Fam199x	BAE	YES	NI	NO
Fgf13	BAE	YES	excluded	NO
Ftx	BAE	YES	CAST	NO
Gprasp1	BAE	YES	CAST	NO
Hdac8	BAE	YES	NI	NO
Hprt	BAE	YES	excluded	NO
Idh3g	BAE	YES	CAST	NO
Ids	BAE	YES	excluded	NO
Las1l	BAE	YES	excluded	NO
Maged2	BAE	YES	NI	NO
Magt1	BAE	YES	excluded	NO
Mecp2	BAE	YES	excluded	NO
Mid1	BAE	YES	NI	NO
Mpp1	BAE	YES	excluded	NO
Mtcp1	BAE	YES	NI	NO
Ndufb11	BAE	YES	CAST	NO
Nhsl2	BAE	YES	NI	NO
Ocrl	BAE	YES	CAST	NO
Ophn1	BAE	YES	NI	NO
Pgk1	BAE	YES	NI	NO
Phf6	BAE	YES	NI	NO
Phka2	BAE	YES	NI	NO
Pls3	BAE	YES	CAST	NO
Prdx4	BAE	YES	NI	NO
Prickle3	BAE	YES	CAST	NO
Prrg1	BAE	YES	NI	NO
Rbm41	BAE	YES	NI	NO
Rbmx	BAE	YES	excluded	NO
Reps2	BAE	YES	NI	NO
Rp2h	BAE	YES	NI	NO
Shroom4	BAE	YES	NI	NO
Slc9a6	BAE	YES	excluded	NO
Snx12	BAE	YES	NI	NO
Srpk3	BAE	YES	CAST	NO
Stag2	BAE	YES	NI	NO
Stard8	BAE	YES	CAST	NO
Taz	BAE	YES	excluded	NO
Tmem29	BAE	YES	NI	NO
Tsc22d3	BAE	YES	excluded	NO
Tspan7	BAE	YES	CAST	NO
Vma21	BAE	YES	excluded	NO
Wdr13	BAE	YES	CAST	NO
XLOC_091093	FVB	YES	NI	NO
XLOC_091094	FVB	YES	NI	NO
XLOC_091114	BAE	YES	NI	NO
Zfp275	BAE	YES	NI	NO
2210013O21Rik	NI	NO	BAE	YES
9530027J09Rik	NI	NO	BAE	YES
Ar	CAST	NO	BAE	YES
Atp6ap2	CAST	NO	BAE	YES
Atp7a	CAST	NO	BAE	YES
Atrx	CAST	NO	BAE	YES
BC023829	NI	NO	BAE	YES
Bc1	CAST	NO	BAE	YES
Bcap31	CAST	NO	BAE	YES
Cetn2	NI	NO	BAE	YES
Cox7b	NI	NO	BAE	YES
Ddx26b	excluded	NO	BAE	YES
Elk1	CAST	NO	BAE	YES
Emd	NI	NO	BAE	YES
Fam50a	NI	NO	BAE	YES
Fundc2	CAST	NO	BAE	YES
Gdi1	NI	NO	BAE	YES
Gpkow	excluded	NO	BAE	YES
Hsd17b10	CAST	NO	BAE	YES
Itm2a	CAST	NO	BAE	YES
Lage3	NI	NO	BAE	YES
Otud5	CAST	NO	BAE	YES
Phf8	excluded	NO	BAE	YES
Psmd10	NI	NO	BAE	YES
Sh3kbp1	CAST	NO	BAE	YES
Tceal5	NI	NO	BAE	YES
Tsix	NI	NO	FVB	YES
Xk	excluded	NO	BAE	YES
Zbtb33	NI	NO	BAE	YES
Zfp280c	CAST	NO	BAE	YES
Zfx	CAST	NO	BAE	YES

## Sheet: G
Validation of imprinted expression detected by RNA-seq using H3K4me3 ChIP-seq differential enrichment on the promoter (4kb window).
Validation using two forward and two reverse crosses (2x CASTxFVB & 2x FVBxCAST)
Li E12.5
genes	chr	parental allele detected by RNAseq	analysed H3K4me3 ChIP-seq window	impr score min(-log10(p))	median(I ratio)
Airn	chr17	PAT	chr17:12742000-12746000	-4715	0.15	paternal control		I ratio >= 0.7	I ratio <= 0.3	0.7 > I ratio > 0.3
Igf2r	chr17	MAT	chr17:12768000-12772000	21198	0.965	maternal control		Maternal expression	paternal expression	biallelic expression
Mafb	chr2	MAT (Li E16.5)	chr2:160366000-160370000	0	0.585
XLOC_011039	chr11	MAT (Pl E12.5, Pl E16.5, VE E12.5, VE E16.5, MEF, Li E12.5, Li E16.5, He E16.5, To 3dpn)	chr11:12034000-12038000	3415	0.78
XLOC_018352	chr12	MAT (Pl E12.5, Pl E16.5, VE E9.5, VE E12.5, VE E16.5, ESC, MEF, Li E12.5, Li E16.5, He E16.5, Br E16.5, Br 3dpn, To 3dpn, aBr, lfBr, vMG, lfMG)	chr12:109684000-109688000	NA	NA
MEF
genes	chr	parental allele detected by RNAseq	analysed H3K4me3 ChIP-seq window	impr score min(-log10(p))	median(I ratio)
Airn	chr17	PAT	chr17:12742000-12746000	-57768	0.005	paternal control
Igf2r	chr17	MAT	chr17:12768000-12772000	93903	0.99	maternal control
XLOC_018352	chr12	MAT (Pl E12.5, Pl E16.5, VE E9.5, VE E12.5, VE E16.5, ESC, MEF, Li E12.5, Li E16.5, He E16.5, Br E16.5, Br 3dpn, To 3dpn, aBr, lfBr, vMG, lfMG)	chr12:109684000-109688000	NA	NA
Sugct	chr13	PAT (MEF)	chr13:17692000-17696000	0	0.47
CrossFIrre	chrX	MAT (aBr)	chrX:50534000-50538000	7.2	0.86
VE E12.5
genes	chr	parental allele detected by RNAseq	analysed H3K4me3 ChIP-seq window	impr score min(-log10(p))	median(I ratio)
Airn	chr17	PAT	chr17:12742000-12746000	-4715	0.15	paternal control
Igf2r	chr17	MAT	chr17:12768000-12772000	24817	0.935	maternal control
XLOC_047839	chr2	PAT (VE E16.5)	chr2:10308000-10312000	0	0.335
XLOC_047844	chr2	PAT (Pl E12.5, VE E9.5, VE E12.5, VE E16.5)	chr2:10364000-10368000	-41864	0.01
Mir297a-3	chr2	PAT (Pl E12.5, Pl E16.5, VE E9.5, VE E12.5, VE E16.5)	chr2:10470000-10474000	NA	NA
Mir669i	chr2	PAT (VE E9.5)	chr2:10516000-10520000	NA	NA
XLOC_050739	chr2	PAT (Pl E12.5, Pl E16.5, VE E9.5, VE E16.5)	chr2:168956000-168960000	-9173	0.255
Camta1	chr4	PAT (VE E16.5)	chr4:151860000-151864000	0	0.53
Fkbp6	chr5	PAT (VE E9.5)	chr5:135348000-135352000	-3181	0.08
XLOC_084256	chr9	PAT (VE E9.5)	chr9:100596000-100600000	-1778	0.335
XLOC_011039	chr11	MAT (Pl E12.5, Pl E16.5, VE E12.5, VE E16.5, MEF, Li E12.5, Li E16.5, He E16.5, To 3dpn)	chr11:12034000-12038000	6021	1
Platr20	chr11	PAT (VE E9.5)	chr11:51218000-51222000	-7.53	0.06
XLOC_011629	chr11	PAT (VE E12.5, VE E16.5)	chr11:51218000-51222000	-7.53	0.06
XLOC_018352	chr12	MAT (Pl E12.5, Pl E16.5, VE E9.5, VE E12.5, VE E16.5, ESC, MEF, Li E12.5, Li E16.5, He E16.5, Br E16.5, Br 3dpn, To 3dpn, aBr, lfBr, vMG, lfMG)	chr12:109684000-109688000	0	0.64
XLOC_032279	chr15	PAT (Pl E12.5, Pl E16.5, VE E9.5, VE E12.5, VE E16.5)	chr15:97166000-97170000	-43268	0.035
Galnt6	chr15	PAT (VE E9.5, VE E12.5)	chr15:100728000-100732000	0	0.525
Qk	chr17	MAT (VE E9.5)	chr17:10316000-10320000	0	0.56
XLOC_037615	chr17	MAT (VE E16.5)	chr17:12368000-12372000	0	0.545
aLi
genes	chr	parental allele detected by RNAseq	analysed H3K4me3 ChIP-seq window	impr score min(-log10(p))	median(I ratio)
Airn	chr17	PAT	chr17:12742000-12746000	-4715	0.15	paternal control
Igf2r	chr17	MAT	chr17:12768000-12772000	8013	0.965	maternal control
Zfp74	chr7	PAT (aLi)	chr7:29952000-29956000	0	0.505
Validation using two forward and one reverse cross (2x CASTxFVB & 1x FVBxCAST)
Pl E12.5
genes	chr	parental allele detected by RNAseq	analysed H3K4me3 ChIP-seq window	impr score min(-log10(p))	median(I ratio)
Airn	chr17	PAT	chr17:12742000-12746000	-4715	0.15	paternal control
Igf2r	chr17	MAT	chr17:12768000-12772000	1915	0.845	maternal control
Ptprc	chr1	MAT (Pl E12.5, Pl E16.5)	chr1:138174000-138178000	NA	NA
XLOC_047844	chr2	PAT (Pl E12.5, VE E9.5, VE E12.5, VE E16.5)	chr2:10364000-10368000	-4454	0.14
Mir669d	chr2	PAT (Pl E12.5)	chr2:10468000-10472000	NA	NA
Mir297a-3	chr2	PAT (Pl E12.5, Pl E16.5, VE E9.5, VE E12.5, VE E16.5)	chr2:10470000-10474000	NA	NA
Mir669j	chr2	PAT (Pl E12.5)	chr2:10476000-10480000	NA	NA
XLOC_050739	chr2	PAT (Pl E12.5, Pl E16.5, VE E9.5, VE E16.5)	chr2:168956000-168960000	-5573	0.29
2400006E01Rik	chr3	PAT (Pl E12.5)	chr3:41520000-41524000	0	0.53
Ppbp	chr5	MAT (Pl E16.5)	chr5:90766000-90770000	NA	NA
Spp1	chr5	MAT (Pl E12.5, Pl E16.5)	chr5:104432000-104436000	0	0.5
Hbb-bs	chr7	MAT (Pl E12.5)	chr7:103826000-103830000	NA	NA
Hbb-b1	chr7	MAT (Pl E12.5)	chr7:103826000-103830000	NA	NA
Prf1	chr10	MAT (Pl E12.5, Pl E16.5)	chr10:61296000-61300000	NA	NA
XLOC_011039	chr11	MAT (Pl E12.5, Pl E16.5, VE E12.5, VE E16.5, MEF, Li E12.5, Li E16.5, He E16.5, To 3dpn)	chr11:12034000-12038000	NA	NA
Adora2b	chr11	MAT (Pl E16.5)	chr11:62248000-62252000	0.366	0.515
Lrrc75a	chr11	PAT (Li E16.5)	chr11:62646000-62650000	0	0.47
Smoc1	chr12	PAT (Pl E12.5)	chr12:81016000-81020000	-2978	0.16
XLOC_018352	chr12	MAT (Pl E12.5, Pl E16.5, VE E9.5, VE E12.5, VE E16.5, ESC, MEF, Li E12.5, Li E16.5, He E16.5, Br E16.5, Br 3dpn, To 3dpn, aBr, lfBr, vMG, lfMG)	chr12:109684000-109688000	NA	NA
Slc25a48	chr13	MAT (Pl E12.5)	chr13:56436000-56440000	0	0.62
4930486L24Rik	chr13	MAT (Pl E16.5)	chr13:60862000-60866000	NA	NA
Gzme	chr14	MAT (Pl E12.5)	chr14:56116000-56120000	NA	NA
Gzmd	chr14	MAT (Pl E12.5, Pl E16.5)	chr14:56130000-56134000	NA	NA
Gzmg	chr14	MAT (Pl E12.5, Pl E16.5)	chr14:56158000-56162000	NA	NA
Gzmc	chr14	MAT (Pl E12.5, Pl E16.5)	chr14:56232000-56236000	NA	NA
XLOC_032279	chr15	PAT (Pl E12.5, Pl E16.5, VE E9.5, VE E12.5, VE E16.5)	chr15:97166000-97170000	-4233	0.06
XLOC_037414	chr17	MAT (Pl E12.5)	chr17:5002000-5006000	0.68	0.76
Arid1b	chr17	MAT (Pl E12.5)	chr17:5002000-5006000	0.68	0.76
Park2	chr17	MAT (Pl E12.5, Pl E16.5)	chr17:10838000-10842000	0	0.615
Dact2	chr17	MAT (Pl E12.5)	chr17:14202000-14206000	0.377	0.705
Smoc2	chr17	MAT (Pl E12.5)	chr17:14278000-14282000	0.713	0.67
Thbs2	chr17	MAT (Pl E12.5, Pl E16.5)	chr17:14692000-14696000	NA	NA
Gda	chr19	MAT (Pl E12.5)	chr19:21470000-21474000	0	0.45
Validation using one forward cross (FVBxCAST)
lfMG
genes	chr	parental allele detected by RNAseq	analysed H3K4me3 ChIP-seq window	CAST reads	FVB reads	impr score -log10(p)	I ratio
Airn	chr17	PAT	chr17:12740000-12744000	26	3	-5118	0.1	paternal control
Igf2r	chr17	MAT	chr17:12766000-12770000	4	32	6013	0.89	maternal control
Tstd3	chr4	PAT (vMG)	chr4:21764000-21768000	21	18	-0.426	0.46
Cdkn2b	chr4	PAT (vMG)	chr4:89310000-89314000	31	25	-0.598	0.45
Tnfrsf9	chr4	PAT (lfMG)	chr4:150936000-150940000	20	10	-1307	0.33
XLOC_069758	chr6	MAT (lfMG)	chr6:67940000-67944000	NA	NA	NA	NA
Klra22	chr6	MAT (lfMG)	chr6:130380000-130384000	4	7	0.562	0.64
Klra15	chr6	MAT (lfMG)	chr6:130380000-130384000	4	7	0.562	0.64
Efna2	chr10	PAT (vMG)	chr10:80190000-80194000	5	10	0.821	0.67
Akap5	chr12	MAT (lfMG)	chr12:76322000-76326000	21	16	-0.592	0.43
XLOC_018352	chr12	MAT (Pl E12.5, Pl E16.5, VE E9.5, VE E12.5, VE E16.5, ESC, MEF, Li E12.5, Li E16.5, He E16.5, Br E16.5, Br 3dpn, To 3dpn, aBr, lfBr, vMG, lfMG)	chr12:109684000-109688000	15	12	-0.455	0.44
Hist1h2be	chr13	MAT (vMG)	chr13:23584000-23588000	20	31	1095	0.61
Slc10a3	chrX		chrX:74372000-74376000	18	11	-0.878	0.38
To 3dpn
genes	chr	parental allele detected by RNAseq	analysed H3K4me3 ChIP-seq window	CAST reads	FVB reads	impr score -log10(p)	I ratio
Airn	chr17	PAT	chr17:12740000-12744000	26	2	-5819	0.07	paternal control
Igf2r	chr17	MAT	chr17:12766000-12770000	5	33	5672	0.87	maternal control
XLOC_011039	chr11	MAT (Pl E12.5, Pl E16.5, VE E12.5, VE E16.5, MEF, Li E12.5, Li E16.5, He E16.5, To 3dpn)	chr11:12034000-12038000	1	15	3586	0.94
Mir1188	chr12	MAT (To 3dpn, lfBr)	chr12:109610000-109614000	NA	NA	NA	NA
XLOC_018352	chr12	MAT (Pl E12.5, Pl E16.5, VE E9.5, VE E12.5, VE E16.5, ESC, MEF, Li E12.5, Li E16.5, He E16.5, Br E16.5, Br 3dpn, To 3dpn, aBr, lfBr, vMG, lfMG)	chr12:109684000-109688000	NA	NA	NA	NA
Cdh10	chr15	MAT (To 3dpn)	chr15:18818000-18822000	9	13	0.582	0.59

## Sheet: H
Validation of imprinted expression
name	chr	start	end	strand	type	disputed	known IG	parental allele	alternative parental allele	parental allele my studie	alternative parental allele my studie	preliminary imprinted status	tissue where IE was deteced	validation by ChIP	validation by IE in multiple tissues/developmental stages	MAT only in Placenta	Decidua/Placenta expression ratio	Embryo Transfer	Validation of novel IG in BALBcxCAST placenta	RPKM from tissue where IE was detected	distance to known gDMR [Mb]	distance to canditate gDMR (Proudhon et al. 2012)	Fragmented lncRNAs possible arising from one TSS	Summary	Conclusion on imprinted status for novel candidates identified in this study by RNAseq (column M)	Conclusion on imprinted status for published genes confirmed by RNAseq (column M)	Conclusion on imprinted status of published genes not confirmed by RNAseq (column M)	Conclusion on imprinted status for published genes that are disputed (column G)	Final Conclusion on imprinted status
Gpr1	chr1	63182570	63214281	-	NM	YES	YES	PAT				not confirmed			NO						0.07	no candidate gDMR		dedected as paternal expressed imprinted gene in lfMG using minread 1 parameter				candidate: below cutoff	candidate
Zdbf2	chr1	63200357	63314575	+	NM		YES	PAT		PAT		confirmed	Pl E12.5, Pl E16.5, ESC, MEF, He E16.5, Br E16.5, Br 3dpn, To 3dpn, aBr, lfBr		YES (10)						0.05	no candidate gDMR				confirmed			confirmed
Adam23	chr1	63445903	63596515	+	NM		YES	PAT				not confirmed			NO						0.2	no candidate gDMR					candidate: below cutoff		candidate
Ptprc	chr1	138062858	138175305	-	NM		NO			MAT		novel	Pl E12.5, Pl E16.5	NO - Not informative Peak in E12.5 Pl (3 replicates)	YES (2)	YES	27.16	contamination		0.06	74.81	no candidate gDMR		gDMR distance or known imprinted region > 7Mb - MAT only in Placenta - Decidua/Placenta expression ratio > 5 - Embryo transfer supports maternal contamination	not confirmed: Maternal contamination				not confirmed
XLOC_047839	chr2	10308628	10317096	-	XLOC		NO			PAT		novel	VE E16.5	NO - no E16.5 VE ChIP - BAE in E12.5 VE (4 replicates)	NO					0.42	142.38	no candidate gDMR	XLOC_047844	gDMR distance or known imprinted region < 7Mb - 3' Extension of XLOC_047844	supported candidate: fragment				supported candidate: fragment
XLOC_047844	chr2	10339281	10365256	-	XLOC		NO			PAT		novel	Pl E12.5, VE E9.5, VE E12.5, VE E16.5	YES - validated in E12.5 Pl & VE (4 replicates)	YES (4)				confirmed	0.26	142.35	no candidate gDMR		validated by ChIPseq - distance > 5Kb to Sfmbt2 a known imprinted gene whithout gDMR - gDMR distance or known imprinted region < 7Mb - deteced in multiple tissues/developmental stages - validated in BALBcxCAST	validated candidate				validated candidate
Sfmbt2	chr2	10370450	10595253	+	NM		YES	PAT		PAT		confirmed	Pl E12.5, Pl E16.5, VE E9.5, VE E12.5, VE E16.5		YES (5)						142.32	no candidate gDMR				confirmed			confirmed
Mir669d	chr2	10468342	10468463	+	NR		NO			PAT		novel	Pl E12.5	NO - Not informative Peak in E12.5 Pl (3 replicates)	NO					6.01	142.22	no candidate gDMR	Sfmbt2 intronic fragmentation	gDMR distance or known imprinted region < 7Mb - Sfmbt2 sense overlap - deteced in one tissue/devlopmental stage	supported candidate: fragment				supported candidate: fragment
Mir297a-3	chr2	10472253	10511772	+	NR		NO			PAT		novel	Pl E12.5, Pl E16.5, VE E9.5, VE E12.5, VE E16.5	NO - Not informative Peak in E12.5 Pl & VE (4 replicates)	YES (5)					3.4	142.21	no candidate gDMR	Sfmbt2 intronic fragmentation	gDMR distance or known imprinted region < 7Mb - Sfmbt2 sense overlap - deteced in multiple tissues/developmental stages	supported candidate: fragment				supported candidate: fragment
Mir669j	chr2	10477909	10478030	+	NR		NO			PAT		novel	Pl E12.5	NO - Not informative Peak in E12.5 Pl (3 replicates)	NO					7.75	142.21	no candidate gDMR	Sfmbt2 intronic fragmentation	gDMR distance or known imprinted region < 7Mb - Sfmbt2 sense overlap - deteced in one tissue/devlopmental stage	supported candidate: fragment				supported candidate: fragment
Mir669i	chr2	10517603	10517730	+	NR		NO			PAT		novel	VE E9.5	NO - no E9.5 VE ChIP - Not informative Peak in E12.5 VE (4 replicates)	NO					6.44	142.17	no candidate gDMR	Sfmbt2 intronic fragmentation	gDMR distance or known imprinted region < 7Mb - Sfmbt2 sense overlap - deteced in one tissue/devlopmental stage	supported candidate: fragment				supported candidate: fragment
Pax8	chr2	24420550	24475599	-	NM		NO			MAT		novel	Br E16.5	NO ChIP	NO					0.06	128.27	no candidate gDMR		gDMR distance or known imprinted region > 7Mb - deteced in one tissue/devlopmental stage - no sDMR found in Xie et al. 2012	candidate				candidate
Wt1	chr2	105126528	105173614	+	NM	YES	YES	MAT				not confirmed			NO						47.56	no candidate gDMR						not confirmed	not confirmed
Gatm	chr2	122594472	122611277	-	NM	YES	YES	MAT				not confirmed			NO						30.09	no candidate gDMR						not confirmed	not confirmed
H13	chr2	152669460	152708668	+	NM		YES	MAT		MAT		confirmed	VE E12.5		NO						0.02	no candidate gDMR				confirmed			confirmed
Mcts2	chr2	152687147	152687942	+	NM		YES	PAT				not confirmed		YES - validated in E12.5 MEF, Li, VE, Pl & aLi (4 replicates)	NO						0	no candidate gDMR		No SNPs in the gene body - validated by ChIPseq on the promoter in multiple tissues			confirmed		confirmed
Bcl2l1	chr2	152758731	152831728	-	NM		YES	PAT				not confirmed			NO						0.07	no candidate gDMR					candidate: below cutoff		candidate
Blcap	chr2	157556361	157566361	-	NM		YES	MAT		MAT		confirmed	Br E16.5, Br 3dpn		YES (2)						0	no candidate gDMR				confirmed			confirmed
Nnat	chr2	157560077	157562525	+	NM		YES	PAT				not confirmed			NO						0	no candidate gDMR		No SNPs in the gene body			not confirmed: no SNP		not confirmed
Mafb	chr2	160363676	160367065	-	NM		NO			MAT		novel	Li E16.5	NO - no E16.5 Li ChIP - BAE in E12.5 Li (4 replicates)	NO					1.13	2.81	no candidate gDMR		gDMR distance or known imprinted region < 7Mb - deteced in one tissue/devlopmental stage	supported candidate				supported candidate
Zfp64	chr2	168925360	168955587	-	NM		YES	PAT				not confirmed			NO						5.37	no candidate gDMR		Imprinted and BAE promter - most likeley lead to an imprinted and BAE isoform - Both isoforms together just below the ratio cutoff			candidate: below cutoff		candidate
XLOC_050739	chr2	168960277	168970334	-	XLOC		NO			PAT		novel	Pl E12.5, Pl E16.5, VE E9.5, VE E16.5	YES - validated in E12.5 Pl & VE	YES (4)				confirmed	1.45	5.33	no candidate gDMR		validated by ChIPseq - gDMR distance or known imprinted region < 7Mb - deteced in multiple tissues/developmental stages - validated in BALBcxCAST	validated candidate				validated candidate
Nespas	chr2	174281236	174295436	-	NR		YES	PAT		PAT		confirmed	Pl E12.5, Pl E16.5, VE E9.5, VE E12.5, ESC, MEF, Li E12.5, Li E16.5, He E16.5, Br E16.5, Br 3dpn, To 3dpn		YES (12)						0.01	no candidate gDMR				confirmed			confirmed
Gnas	chr2	174284319	174346742	+	NM		YES	MAT	PAT	MAT		confirmed	To 3dpn		NO						0.01	no candidate gDMR				confirmed			confirmed
2400006E01Rik	chr3	41500930	41528474	-	NR		NO			PAT		novel	Pl E12.5	NO - BAE in E12.5 Pl (4 replicates)	NO				confirmed	0.19	no known gDMR	no candidate gDMR		gDMR distance or known imprinted region < 7Mb - deteced in one tissue/devlopmental stage - distance > 10 Kb from Jade1 a known imprinted gene without gDMR - validated in BALBcxCAST	supported candidate				supported candidate
Jade1	chr3	41555733	41616864	+	NM		YES	PAT		PAT		confirmed	Pl E16.5, VE E9.5, VE E16.5		YES (3)						no known gDMR	no candidate gDMR		Paternal and Maternal H3K4me3 peak		confirmed			confirmed
Col24a1	chr3	145292471	145552005	+	NM		NO			MAT		novel	aBr	NO ChIP	NO					0.02	no known gDMR	no candidate gDMR		gDMR distance or known imprinted region > 7Mb - deteced in one tissue/devlopmental stage - no sDMR found in Xie et al. 2012	candidate				candidate
Tstd3	chr4	21757381	21767211	-	NM		NO			PAT		novel	vMG	NO - BAE in lfMG (1 replicates)	NO					0.12	no known gDMR	31.96		gDMR distance or known imprinted region > 7Mb - deteced in one tissue/devlopmental stage	candidate				candidate
Cdkn2b	chr4	89306288	89311032	-	NM		NO			PAT		novel	vMG	NO - BAE in lfMG (1 replicates)	NO					0.30	no known gDMR	35.59		gDMR distance or known imprinted region > 7Mb - deteced in one tissue/devlopmental stage	candidate				candidate
Tnfrsf9	chr4	150920154	150946102	+	NM		NO			PAT		novel	lfMG	NO - BAE in lfMG (1 replicates)	NO					0.23	no known gDMR	0.7		gDMR distance or known imprinted region > 7Mb - deteced in one tissue/devlopmental stage	candidate				candidate
Camta1	chr4	151059522	151861768	-	NM		NO			PAT		novel	VE E16.5	NO - no E16.5 VE ChIP - BAE in E12.5 VE (4 replicates)	NO					0.03	no known gDMR	0.56		gDMR distance or known imprinted region > 7Mb - deteced in one tissue/devlopmental stage	candidate				candidate
Htra3	chr5	35652025	35679780	-	NM		YES	MAT				not confirmed			NO						no known gDMR	70.55					not confirmed		not confirmed
Ppbp	chr5	90768517	90770060	+	NM		NO			MAT		novel	Pl E16.5	NO - no E16.5 Pl ChIP - Not informative Peak in E12.5 Pl (3 replicates)	NO	YES	0.36	contamination		2.57	no known gDMR	15.43		gDMR distance or known imprinted region > 7Mb - MAT only in Placenta - Decidua/Placenta expression ratio < 5 - Gene:Pro-Platelet Basic Protein (Blood contamination) - Embryo transfer supports maternal contamination	not confirmed: Maternal contamination				not confirmed
Spp1	chr5	104435110	104441053	+	NM		NO			MAT		novel	Pl E12.5, Pl E16.5	NO - no E16.5 Pl ChIP - BAE in E12.5 Pl (3 replicates)	YES (2)	YES	83.04	contamination		5.21	no known gDMR	1.77		gDMR distance or known imprinted region > 7Mb - MAT only in Placenta - Decidua/Placenta expression ratio > 5 - Embryo transfer supports maternal contamination	not confirmed: Maternal contamination				not confirmed
Fkbp6	chr5	135291703	135350044	-	NM		NO			PAT		novel	VE E9.5	YES - no E9.5 VE ChIP - validated in E12.5 VE (4 replicates)	NO					0.53	no known gDMR	29.09		validated by ChIPseq - gDMR distance or known imprinted region > 7 Mb -also dedected by RNAseq in Pl using minread 1 parameter	validated candidate				validated candidate
Calcr	chr6	3685719	3764713	-	NM		YES	MAT		MAT		confirmed	Br E16.5, Br 3dpn		YES (2)						1.06	44.34				confirmed			confirmed
Tfpi2	chr6	3962594	3968354	-	NM		YES	MAT				not confirmed			NO						0.78	44.06					not confirmed		not confirmed
Casd1	chr6	4601065	4643381	+	NM		YES	MAT				not confirmed			NO						0.15	43.42					candidate: below cutoff		candidate
Sgce	chr6	4674349	4747204	-	NM		YES	PAT		PAT		confirmed	Pl E12.5, Pl E16.5, VE E9.5, VE E12.5, VE E16.5, MEF, Li E12.5, Li E16.5, He E16.5, Br E16.5, Br 3dpn, To 3dpn, aBr, lfBr, vMG, lfMG, aLu, aLM, aHe, aTh, aLi, aSp		YES (22)						0.07	43.35				confirmed			confirmed
Peg10	chr6	4747305	4760516	+	NM		YES	PAT		PAT		confirmed	Pl E12.5, Pl E16.5, VE E9.5, VE E12.5, VE E16.5, ESC, MEF, Li E12.5, Li E16.5, He E16.5, Br E16.5, Br 3dpn, To 3dpn, aBr, lfBr, vMG, lfMG		YES (17)						0	43.28				confirmed			confirmed
Ppp1r9a	chr6	4903319	5165661	+	NM		YES	MAT		MAT		confirmed	Pl E12.5, Pl E16.5, VE E9.5, VE E12.5, VE E16.5, To 3dpn		YES (6)						0.16	43.12				confirmed			confirmed
Pon3	chr6	5220851	5256233	-	NM	YES	YES	MAT		MAT		confirmed	VE E16.5		NO						0.47	42.8						confirmed	confirmed
Pon2	chr6	5264623	5298373	-	NM	YES	YES	MAT				not confirmed			NO						0.52	42.76						not confirmed	not confirmed
Asb4	chr6	5383385	5433021	+	NM		YES	MAT		MAT		confirmed	Pl E12.5, Pl E16.5, MEF, Li E12.5, Br E16.5, Br 3dpn, To 3dpn		YES (7)						0.64	42.64				confirmed			confirmed
Dlx5	chr6	6877800	6882068	-	NM	YES	YES	MAT				not confirmed			NO						2.13	41.15						not confirmed	not confirmed
Mest	chr6	30733505	30748466	+	NM		YES	PAT		PAT		confirmed	Pl E12.5, Pl E16.5, VE E9.5, VE E12.5, ESC, MEF, Li E12.5, Li E16.5, He E16.5, Br E16.5, Br 3dpn, To 3dpn, aBr, lfBr, vMG, lfMG, aLu, aSp		YES (18)						0	17.29				confirmed			confirmed
Copg2	chr6	30747553	30896794	-	NM		YES	MAT				not confirmed			NO						0.01	17.28					candidate: below cutoff		candidate
Klf14	chr6	30956020	30958990	-	NM		YES	MAT		MAT		confirmed	Pl E12.5, Pl E16.5, To 3dpn		YES (3)						0.22	17.07				confirmed			confirmed
Nap1l5	chr6	58905232	58907126	-	NM		YES	PAT		PAT		confirmed	Br E16.5, Br 3dpn, aBr, lfBr		YES (4)						0	10.88				confirmed			confirmed
XLOC_069758	chr6	67942076	67942770	-	XLOC		NO			MAT		novel	lfMG	NO - Not informative Peak in lfMG (1 replicates)	NO					31.6	9.03	19.92		gDMR distance or known imprinted region > 7Mb - deteced in one tissue/devlopmental stage	candidate				candidate
Cntn3	chr6	102163305	102464667	-	NM	YES	YES	MAT				not confirmed			NO						43.26	23.55						not confirmed	not confirmed
Klrb1f	chr6	129045900	129057471	+	NM	YES	YES	MAT				not confirmed			NO						70.14	3.34						not confirmed	not confirmed
Klra22	chr6	129972081	130380808	-	NM		NO			MAT		novel	lfMG	NO - Not informative Peak in lfMG (1 replicates)	NO					0.01	71.06	4.26		gDMR distance or known imprinted region > 7Mb - deteced in one tissue/devlopmental stage - Klra22 overlaps Klra15	candidate				candidate
Klra15	chr6	129972092	130380662	-	NM		NO			MAT		novel	lfMG	NO - Not informative Peak in lfMG (1 replicates)	NO					0.009	71.06	4.26		gDMR distance or known imprinted region > 7Mb - deteced in one tissue/devlopmental stage - Klra22 overlaps Klra15	candidate				candidate
Zim2	chr7	6651747	6662368	-	NR		YES	MAT				not confirmed			NO						0.08	0.52					not confirmed		not confirmed
Zim1	chr7	6675442	6696432	-	NM		YES	MAT		MAT		confirmed	Pl E12.5, Pl E16.5, VE E12.5, VE E16.5, MEF, Li E12.5, Li E16.5, He E16.5, Br E16.5, Br 3dpn, To 3dpn, aBr, lfBr, vMG, lfMG		YES (15)						0.05	0.54				confirmed			confirmed
Peg3	chr7	6705959	6730419	-	NM		YES	PAT		PAT		confirmed	Pl E12.5, Pl E16.5, VE E9.5, VE E12.5, VE E16.5, ESC, MEF, Li E12.5, Li E16.5, He E16.5, Br E16.5, Br 3dpn, To 3dpn, aBr, lfBr, vMG, lfMG, aLu, aLM, aHe, aTh, aLi, aSp		YES (23)						0.02	0.57				confirmed			confirmed
Peg3os	chr7	6706759	6707624	+	NR	YES	YES	PAT		PAT		confirmed	VE E12.5, MEF		YES (2)						0.02	0.57		Peg3os is an artifact of technical bleed-through arising from the antisense overlapping gene Peg3				not confirmed: bleed through	not confirmed
Usp29	chr7	6730582	6967219	+	NM		YES	PAT		PAT		confirmed	Pl E12.5, Pl E16.5, VE E9.5, VE E12.5, VE E16.5, MEF, Li E12.5, Li E16.5, He E16.5, Br E16.5, Br 3dpn, To 3dpn, aBr, lfBr		YES (14)						0	0.6				confirmed			confirmed
Zim3	chr7	6955685	6976662	-	NR	YES	YES	MAT				not confirmed			NO						0.23	0.82						not confirmed	not confirmed
Axl	chr7	25756499	25788733	-	NM	YES	YES	MAT				not confirmed			NO						19.03	1.55						not confirmed	not confirmed
Zfp74	chr7	29932790	29951893	-	NM		NO			PAT		novel	aLi	NO - BAE in aLi (4 replicates)	NO					0.20	23.21	5.73		gDMR distance or known imprinted region > 7Mb - deteced in one tissue/devlopmental stage	candidate				candidate
Atp10a	chr7	58658201	58829426	+	NM	YES	YES	MAT				not confirmed			NO						1.34	20.72						not confirmed	not confirmed
Ube3a	chr7	59228749	59306727	+	NM		YES	MAT		MAT		confirmed	Br 3dpn, aBr, lfBr		YES (3)						0.77	20.15				confirmed			confirmed
C230091D08Rik	chr7	59307923	59324149	-	NR		YES	PAT		PAT		confirmed	Br E16.5, Br 3dpn, aBr, lfBr		YES (4)						0.7	20.07	Snurf/Snrpn downstream			confirmed			confirmed
XLOC_075788	chr7	59332564	59345596	-	XLOC		NO			PAT		novel	Br E16.5, Br 3dpn, aBr, lfBr	NO ChIP	YES (4)					5.67	0.67	20.04	Snurf/Snrpn downstream	Snurf/Snrpn upstream fragmentation - gDMR distance or known imprinted region < 7Mb - deteced in multiple Brain developmental stages - no sDMR found in Xie et al. 2012	supported candidate: fragment				supported candidate: fragment
Ipw	chr7	59619157	59678878	-	NR		YES	PAT		PAT		confirmed	Br E16.5, Br 3dpn, aBr, lfBr		YES (4)						0.38	19.76	Snurf/Snrpn downstream			confirmed			confirmed
XLOC_075872	chr7	59905357	59915321	-	XLOC		NO			PAT		novel	Br E16.5, Br 3dpn, aBr, lfBr	NO ChIP	YES (4)					1.66	0.1	19.47	Snurf/Snrpn downstream	Snurf/Snrpn upstream fragmentation - gDMR distance or known imprinted region < 7Mb - deteced in multiple Brain developmental stages - no sDMR found in Xie et al. 2012	supported candidate: fragment				supported candidate: fragment
Snhg14	chr7	59969576	59974431	-	NR		YES	PAT		PAT		confirmed	Pl E12.5, Pl E16.5, ESC, MEF, Li E12.5, He E16.5, Br E16.5, Br 3dpn, To 3dpn, aBr, lfBr, aLu, aLM, aHe		YES (14)						0.03	19.41	Snurf/Snrpn downstream			confirmed			confirmed
Snurf	chr7	59982500	60005156	-	NM		YES	PAT		PAT		confirmed	Pl E12.5, Pl E16.5, ESC, MEF, Li E12.5, He E16.5, Br E16.5, Br 3dpn, To 3dpn, aBr, lfBr, vMG, aLu, aLM, aHe		YES (15)						0.02	19.39	Snurf/Snrpn			confirmed			confirmed
Snrpn	chr7	59982501	60140219	-	NM		YES	PAT		PAT		confirmed	Pl E12.5, Pl E16.5, ESC, MEF, Li E12.5, He E16.5, Br E16.5, Br 3dpn, To 3dpn, aBr, lfBr, vMG, aLu, aLM, aHe		YES (15)						0.02	19.39	Snurf/Snrpn			confirmed			confirmed
XLOC_075891	chr7	60188485	60394646	-	XLOC		NO			PAT		novel	Br E16.5, Br 3dpn, aBr, lfBr	NO ChIP	YES (4)					0.45725	0.19	19.19	Snurf/Snrpn upstream	Snurf/Snrpn upstream fragmentation - gDMR distance or known imprinted region < 7Mb - deteced in multiple Brain developmental stages - no sDMR found in Xie et al. 2012	supported candidate: fragment				supported candidate: fragment
XLOC_075991	chr7	60641818	60918374	-	XLOC		NO			PAT		novel	Br E16.5, Br 3dpn, aBr, lfBr	NO ChIP	YES (4)					1.46	0.64	18.73	Snurf/Snrpn upstream	Snurf/Snrpn upstream fragmentation - gDMR distance or known imprinted region < 7Mb - deteced in multiple Brain developmental stages sDMR found in Xie et al. 2012	validated candidate				validated candidate
XLOC_076046	chr7	60981657	61133860	-	XLOC		NO			PAT		novel	Br E16.5, Br 3dpn, aBr, lfBr	NO ChIP	YES (4)					0.69	0.98	18.39	Snurf/Snrpn upstream	Snurf/Snrpn upstream fragmentation - gDMR distance or known imprinted region < 7Mb - deteced in multiple Brain developmental stages no sDMR found in Xie et al. 2012	supported candidate: fragment				supported candidate: fragment
XLOC_076063	chr7	61039559	61062546	-	XLOC		NO			PAT		novel	Br E16.5, Br 3dpn, aBr, lfBr	NO ChIP	YES (4)					0.6	1.04	18.34	Snurf/Snrpn upstream	Snurf/Snrpn upstream fragmentation - gDMR distance or known imprinted region < 7Mb - deteced in multiple Brain developmental stages no sDMR found in Xie et al. 2012	supported candidate: fragment				supported candidate: fragment
XLOC_076089	chr7	61134961	61153234	-	XLOC		NO			PAT		novel	Br E16.5, Br 3dpn, aBr, lfBr	NO ChIP	YES (4)					0.92	1.13	18.24	Snurf/Snrpn upstream	Snurf/Snrpn upstream fragmentation - gDMR distance or known imprinted region < 7Mb - deteced in multiple Brain developmental stages no sDMR found in Xie et al. 2012	supported candidate: fragment				supported candidate: fragment
XLOC_076107	chr7	61247525	61262344	-	XLOC		NO			PAT		novel	Br E16.5, Br 3dpn, aBr, lfBr	NO ChIP	YES (4)					0.59	1.24	18.13	Snurf/Snrpn upstream	Snurf/Snrpn upstream fragmentation - gDMR distance or known imprinted region < 7Mb - deteced in multiple Brain developmental stages no sDMR found in Xie et al. 2012	supported candidate: fragment				supported candidate: fragment
XLOC_076110	chr7	61278916	61290105	-	XLOC		NO			PAT		novel	Br E16.5, Br 3dpn, aBr, lfBr	NO ChIP	YES (4)					1.86	1.28	18.1	Snurf/Snrpn upstream	Snurf/Snrpn upstream fragmentation - gDMR distance or known imprinted region < 7Mb - deteced in multiple Brain developmental stages no sDMR found in Xie et al. 2012	supported candidate: fragment				supported candidate: fragment
XLOC_076128	chr7	61498580	61522843	-	XLOC		NO			PAT		novel	aBr, lfBr	NO ChIP	YES (2)					0.25	1.5	17.88	Snurf/Snrpn upstream	Snurf/Snrpn upstream fragmentation - gDMR distance or known imprinted region < 7Mb - deteced in multiple Brain developmental stages no sDMR found in Xie et al. 2012	supported candidate: fragment				supported candidate: fragment
B230209E15Rik	chr7	61529409	61615327	-	NR		YES	PAT		PAT		confirmed	Br E16.5, Br 3dpn, aBr, lfBr		YES (4)						1.53	17.85	Snurf/Snrpn upstream			confirmed			confirmed
A230057D06Rik	chr7	61705849	61927574	-	NR		YES	PAT		PAT		confirmed	Pl E12.5, Br E16.5, Br 3dpn, To 3dpn, aBr, lfBr		YES (6)						1.7	17.67	Snurf/Snrpn upstream			confirmed			confirmed
A330076H08Rik	chr7	61943900	61982303	-	NR		YES	PAT		PAT		confirmed	Br E16.5, Br 3dpn, To 3dpn, aBr, lfBr		YES (5)						1.94	17.43	Snurf/Snrpn upstream			confirmed			confirmed
XLOC_076143	chr7	62070099	62209546	-	XLOC		NO			PAT		novel	Pl E12.5, MEF, Li E12.5, Br E16.5, Br 3dpn, To 3dpn, aBr, lfBr	YES - validated in E12.5 MEF & Li (4 replicates)	YES (8)				confirmed	1.63	2.07	17.3	Snurf/Snrpn upstream	validated by ChIPseq - gDMR distance or known imprinted region < 7Mb - Snurf/Snrpn upstream fragmentation - deteced in multiple tissues/developmental stages sDMR found in Xie et al. 2012 - validated in BALBcxCAST	validated candidate				validated candidate
Ndn	chr7	62348276	62349927	+	NM		YES	PAT		PAT		confirmed	Pl E12.5, MEF, He E16.5, Br E16.5, Br 3dpn, To 3dpn, aBr, lfBr, lfMG, aLu		YES (10)						2.35	17.03				confirmed			confirmed
Magel2	chr7	62376978	62381640	+	NM		YES	PAT		PAT		confirmed	Pl E12.5, Br 3dpn		YES (2)						2.37	17				confirmed			confirmed
Mkrn3	chr7	62417592	62420139	-	NM		YES	PAT		PAT		confirmed	Br E16.5, Br 3dpn		YES (2)						2.41	16.96				confirmed			confirmed
Peg12	chr7	62461870	62464510	-	NM		YES	PAT		PAT		confirmed	Pl E12.5, MEF		YES (2)						2.46	16.91				confirmed			confirmed
Art5	chr7	102096878	102100229	-	NM	YES	YES	MAT				not confirmed			NO						26.59	22.72						not confirmed	not confirmed
Hbb-bs	chr7	103826522	103827928	-	NM		NO			MAT		novel	Pl E12.5	NO - Not informative Peak in E12.5 Pl (3 replicates)	NO	YES	0.29	not informative		377	24.86	24.45		gDMR distance or known imprinted region > 7Mb - MAT only in Placenta - Decidua/Placenta expression ratio < 5 - gene: hemoglobin, beta adult s chain (Blood contamination)	not confirmed: Maternal contamination				not confirmed
Hbb-b1	chr7	103826531	103827929	-	NM		NO			MAT		novel	Pl E12.5	NO - Not informative Peak in E12.5 Pl (3 replicates)	NO	YES	0.29	not informative		379	24.86	24.45		gDMR distance or known imprinted region > 7Mb - MAT only in Placenta - Decidua/Placenta expression ratio < 5 gene: hemoglobin, beta adult major chain (Blood contamination)	not confirmed: Maternal contamination				not confirmed
Ampd3	chr7	110768205	110812408	+	NM	YES	YES	MAT				not confirmed			NO						17.92	29.31						not confirmed	not confirmed
Inpp5f	chr7	128611364	128696436	+	NM		YES	PAT		PAT		confirmed	Br E16.5, Br 3dpn, lfBr		YES (3)						0.08	11.47				confirmed			confirmed
H19	chr7	142575529	142578146	-	NR		YES	MAT		MAT		confirmed	Pl E12.5, Pl E16.5, VE E9.5, VE E12.5, VE E16.5, MEF, Li E12.5, Li E16.5, He E16.5, Br E16.5, Br 3dpn, To 3dpn, vMG, lfMG, aLu, aLM, aHe		YES (17)						0	1.73				confirmed			confirmed
Igf2	chr7	142650767	142661035	-	NM		YES	PAT	MAT	PAT	MAT	confirmed	Pl E12.5, Pl E16.5, VE E9.5, VE E12.5, VE E16.5, MEF, Li E12.5, Li E16.5, He E16.5, To 3dpn, aBr, lfMG, aLM		YES (13)						0.07	1.8				confirmed			confirmed
Igf2os	chr7	142659692	142670356	+	NR		YES	PAT		PAT		confirmed	Pl E12.5, Pl E16.5, VE E9.5, VE E12.5, VE E16.5, MEF, Li E12.5, Li E16.5, He E16.5, To 3dpn		YES (10)						0.08	1.81				confirmed			confirmed
Ins2	chr7	142678655	142679708	-	NM		YES	PAT				not confirmed			NO						0.1	1.83					not confirmed		not confirmed
Th	chr7	142892775	142899966	-	NM		YES	MAT				not confirmed			NO						0.31	2.04					not confirmed		not confirmed
Ascl2	chr7	142966821	142969264	-	NM		YES	MAT		MAT		confirmed	Pl E12.5		NO	YES					0.33	2.12				confirmed			confirmed
Tspan32	chr7	143005045	143019485	+	NM	YES	YES	MAT				not confirmed			NO						0.29	2.16						not confirmed	not confirmed
Cd81	chr7	143052749	143067930	+	NM	YES	YES	MAT		MAT		confirmed	VE E9.5, VE E12.5, VE E16.5		YES (3)						0.24	2.2						confirmed	confirmed
Tssc4	chr7	143069367	143071087	+	NM		YES	MAT		MAT		confirmed	Pl E12.5, Pl E16.5, VE E9.5, VE E12.5		YES (4)						0.23	2.22				confirmed			confirmed
Kcnq1	chr7	143107253	143427042	+	NM		YES	MAT		PAT		not confirmed	Li E12.5, Br 3dpn		YES (2)						0.19	2.26		PAT bleed through from Kcnq1ot1 - wrong tissues analysed - below the allelic ratio cutoff in To 3dpn & E16.5 He			candidate: below cutoff		candidate
Kcnq1ot1	chr7	143213110	143296547	-	NR		YES	PAT		PAT		confirmed	Pl E12.5, Pl E16.5, VE E9.5, VE E12.5, VE E16.5, ESC, MEF, Li E12.5, Li E16.5, He E16.5, Br E16.5, Br 3dpn, To 3dpn, aBr, lfBr, vMG, lfMG, aLu, aLM, aHe, aTh, aLi, aSp		YES (23)						0.08	2.36				confirmed			confirmed
Cdkn1c	chr7	143458338	143461050	-	NM		YES	MAT		MAT		confirmed	Pl E12.5, Pl E16.5, VE E9.5, VE E12.5, VE E16.5, MEF, Li E12.5, Li E16.5, He E16.5, Br E16.5, Br 3dpn, To 3dpn, vMG, lfMG, aLu, aLM		YES (16)						0.16	2.61				confirmed			confirmed
Slc22a18	chr7	143473754	143499332	+	NM		YES	MAT		MAT		confirmed	Pl E12.5, Pl E16.5, VE E9.5, VE E12.5, VE E16.5, Li E16.5		YES (6)						0.18	2.63				confirmed			confirmed
Phlda2	chr7	143501547	143502524	-	NM		YES	MAT		MAT		confirmed	Pl E12.5, VE E9.5, VE E12.5, VE E16.5, Li E12.5		YES (5)						0.21	2.65				confirmed			confirmed
Nap1l4	chr7	143513578	143549120	-	NM	YES	YES	MAT				not confirmed			NO						0.22	2.66						candidate: below cutoff	candidate
Tnfrsf26	chr7	143607684	143627845	-	NM	YES	YES	MAT				not confirmed			NO						0.31	2.76						not confirmed	not confirmed
Tnfrsf22	chr7	143636724	143649638	-	NM	YES	YES	MAT				not confirmed			NO						0.34	2.79						not confirmed	not confirmed
Tnfrsf23	chr7	143665806	143685875	-	NM	YES	YES	MAT				not confirmed			NO						0.37	2.82						not confirmed	not confirmed
Osbpl5	chr7	143688761	143741963	-	NM	YES	YES	MAT		MAT		confirmed	VE E16.5		NO						0.39	2.84						confirmed	confirmed
Dhcr7	chr7	143823166	143848410	+	NM	YES	YES	MAT				not confirmed			NO						0.53	2.97						candidate: below cutoff	candidate
Ano1	chr7	144588548	144738592	-	NM		YES	MAT		MAT		confirmed	Pl E12.5, Pl E16.5		YES (2)	YES					1.29	3.74				confirmed			confirmed
Gab1	chr8	80764430	80880519	-	NM		YES	PAT		PAT		confirmed	Pl E12.5, Pl E16.5, VE E9.5, VE E12.5		YES (4)						no known gDMR	42.1				confirmed			confirmed
Cdh15	chr8	122848373	122867397	+	NM		YES	PAT				not confirmed			NO						no known gDMR	0.02		whole Brain analysed - not exact tissues analysed			not confirmed		not confirmed
4930524O08Rik	chr9	89826518	89864028	+	NR		YES	PAT				not confirmed			NO						0.05	no candidate gDMR					not confirmed		not confirmed
Rasgrf1	chr9	89909774	90026979	+	NM		YES	PAT		PAT		confirmed	Br E16.5, Br 3dpn, aBr, lfBr, vMG, lfMG		YES (6)						0.03	no candidate gDMR				confirmed			confirmed
XLOC_084256	chr9	100597701	100626943	+	XLOC		NO			PAT		novel	VE E9.5	NO - no E9.5 VE ChIP - BAE in E12.5 VE (Biased) (4 replicates)	NO					0.11	10.72	no candidate gDMR		gDMR distance or known imprinted region > 7Mb - deteced in one tissue/devlopmental stage	candidate				candidate
Mst1r	chr9	107906888	107920383	+	NM	YES	YES	MAT				not confirmed			NO						18.03	no candidate gDMR						not confirmed	not confirmed
BC020402	chr10	7678970	7681158	-	NR		NO			PAT		novel	aTh	NO ChIP	NO					0.70	5.41	67.73		gDMR distance or known imprinted region < 7Mb - deteced in one tissue/devlopmental stage	supported candidate				supported candidate
Plagl1	chr10	13090787	13131695	+	NM		YES	PAT		PAT		confirmed	Pl E12.5, Pl E16.5, VE E9.5, VE E12.5, VE E16.5, ESC, MEF, Li E12.5, Li E16.5, He E16.5, Br E16.5, Br 3dpn, To 3dpn, aBr, lfBr, vMG, lfMG, aLu, aLM, aTh		YES (20)						0	62.32				confirmed			confirmed
Hymai	chr10	13090844	13095900	+	NR	YES	YES	PAT		PAT		confirmed	Pl E12.5, Pl E16.5, VE E16.5, ESC, MEF, Li E12.5, Li E16.5, He E16.5, Br E16.5, To 3dpn, vMG, lfMG, aLu		YES (13)						0	62.32		complete sense overlap with Plagl1 - no evidence of an independent Hymai transcript				not confirmed	not confirmed
Phactr2	chr10	13207716	13474396	-	NM		YES	MAT		MAT		confirmed	Pl E16.5, To 3dpn		YES (2)						0.12	62.2				confirmed			confirmed
Prf1	chr10	61297835	61304263	+	NM		NO			MAT		novel	Pl E12.5, Pl E16.5	NO - Not informative Peak in E12.5 Pl (3 replicates)	YES (2)	YES	60.64	contamination		0.94	48.21	14.11		gDMR distance or known imprinted region > 7Mb - MAT only in Placenta - Decidua/Placenta expression ratio > 5 - Embryo transfer supports maternal contamination	not confirmed: Maternal contamination				not confirmed
Efna2	chr10	80179481	80190010	+	NM		NO			PAT		novel	vMG	NO - no vMG ChIP - BAE in lfMG (1 replicates)	NO					0.15	67.09	4.77		gDMR distance or known imprinted region > 7Mb - deteced in one tissue/devlopmental stage	candidate				candidate
Dcn	chr10	97479499	97518162	+	NM	YES	YES	MAT				not confirmed			NO						84.39	22.07						not confirmed	not confirmed
Ddc	chr11	11814100	11898144	-	NM		YES	PAT		PAT		confirmed	VE E16.5, Li E16.5, He E16.5		YES (3)						0.21	90.38				confirmed			confirmed
Grb10	chr11	11930498	12037420	-	NM		YES	MAT	PAT	MAT	PAT	confirmed	Pl E12.5, Pl E16.5, VE E9.5, VE E12.5, VE E16.5, MEF, Li E12.5, Li E16.5, He E16.5, Br 3dpn, To 3dpn, aBr, lfBr, vMG, lfMG, aLu, aLM, aHe, aTh, aLi, aSp		YES (21)						0.09	90.27				confirmed			confirmed
XLOC_011039	chr11	12037523	12197345	+	XLOC		NO			MAT		novel	Pl E12.5, Pl E16.5, VE E12.5, VE E16.5, MEF, Li E12.5, Li E16.5, He E16.5, To 3dpn	YES - validated in E12.5 MEF, Li, VE	YES (9)				confirmed	0.27	0.01	90.16		validated by ChIPseq - gDMR distance or known imprinted region < 7 Mb - deteced in multiple tissue/devlopmental stage - Bidirectional transcript of Grb10 - validated in BALBcxCAST	validated candidate				validated candidate
Cobl	chr11	12236675	12464960	-	NM		YES	MAT				not confirmed			NO						0.21	89.96					candidate: below cutoff		candidate
Commd1	chr11	22899727	22982284	-	NM		YES	MAT		MAT		confirmed	aBr, lfBr, aLu, aTh		YES (4)						0.07	79.3				confirmed			confirmed
Zrsr1	chr11	22972004	22976496	+	NM		YES	PAT		PAT		confirmed	Pl E12.5, Pl E16.5, VE E9.5, VE E12.5, ESC, MEF, Li E12.5, Li E16.5, Br E16.5, Br 3dpn, aBr, lfBr, vMG, lfMG, aLu, aLM, aHe, aTh, aLi, aSp		YES (20)						0	79.22				confirmed			confirmed
Platr20	chr11	51189832	51220418	-	NR		NO			PAT		novel	VE E9.5	YES - no E9.5 VE ChIP - validated in E12.5 VE (4 replicates)	NO					0.09	28.22	51.01		validated by ChIPseq - gDMR distance or known imprinted region > 7 Mb - Bidirectional Transcript of XLOC_011629 - deteced in one tissue/developmental stage	validated candidate				validated candidate
XLOC_011629	chr11	51220532	51245461	+	XLOC		NO			PAT		novel	VE E12.5, VE E16.5	YES - validated in E12.5 VE (4 replicates)	YES (2)					0.10	28.25	50.98		validated by ChIPseq - gDMR distance or known imprinted region > 7 Mb - Bidirectional Transcript of Platr20 - deteced in multiple tissues/developmental stages	validated candidate				validated candidate
Adora2b	chr11	62248983	62266452	+	NM		NO			MAT		novel	Pl E16.5	NO - no E16.5 Pl ChIP - BAE in E12.5 Pl (3 replicates)	NO	YES	5.07	contamination		0.11	39.28	39.95		gDMR distance or known imprinted region > 7Mb - MAT only in Placenta - Decidua/Placenta expression ratio > 5 - Embryo transfer supports maternal contamination	not confirmed: Maternal contamination				not confirmed
Lrrc75a	chr11	62604883	62648523	-	NM		NO			PAT		novel	Li E16.5	NO - no ChIP in E12.5 Li - BAE in E12.5 Li (4 replicates)	NO					0.11	39.63	39.59		gDMR distance or known imprinted region > 7Mb - deteced in one tissue/devlopmental stage	candidate				candidate
Fam58b	chr11	78750505	78751729	-	NM		NO			MAT		novel	aLu	NO ChIP	NO					3.00	55.78	23.45		gDMR distance or known imprinted region > 7Mb - deteced in one tissue/devlopmental stage	candidate				candidate
Trim25	chr11	88999402	89020293	+	NM		NO			PAT		novel	aLM	NO ChIP	NO					0.26	66.03	13.2		gDMR distance or known imprinted region > 7Mb - deteced in one tissue/devlopmental stage	candidate				candidate
Mapt	chr11	104231435	104332089	+	NM		YES	MAT				not confirmed			NO						81.26	2.04		biallelic expressipon in multiple tissues			not confirmed		not confirmed
Ccdc40	chr11	119228571	119265212	+	NM		YES	PAT				not confirmed			NO						96.26	3.34		biallelic expressipon in multiple tissues			not confirmed		not confirmed
Scin	chr12	40059770	40134228	-	NM	YES	YES	MAT				not confirmed			NO						69.47	77.19						not confirmed	not confirmed
Akap5	chr12	76324890	76334151	+	NM		NO			MAT		novel	lfMG	NO - BAE in lfMG (1 replicates)	NO					0.26	33.2	40.93		gDMR distance or known imprinted region > 7Mb - deteced in one tissue/devlopmental stage	candidate				candidate
Smoc1	chr12	81026807	81186414	+	NM		NO			PAT		novel	Pl E12.5	YES - validated in E12.5 Pl (3 replicates)	NO				confirmed	0.30	28.5	36.22		validated by ChIPseq - gDMR distance or known imprinted region > 7Mb - deteced in one tissue/developmental stage - validated in BALBcxCAST	validated candidate				validated candidate
Wars	chr12	108860029	108894174	-	NM		YES	PAT				not confirmed			NO						0.67	8.39					candidate: below cutoff		candidate
Begain	chr12	109032181	109068217	-	NM		YES	PAT				not confirmed			NO						0.49	8.22					candidate: below cutoff		candidate
Dlk1	chr12	109452822	109463336	+	NM		YES	PAT		PAT		confirmed	Pl E12.5, Pl E16.5, VE E9.5, VE E12.5, VE E16.5, MEF, Li E12.5, Li E16.5, He E16.5, Br E16.5, Br 3dpn, To 3dpn, lfBr		YES (13)						0.07	7.8				confirmed			confirmed
Meg3	chr12	109540995	109571729	+	NR		YES	MAT		MAT		confirmed	Pl E12.5, Pl E16.5, VE E9.5, VE E12.5, VE E16.5, ESC, MEF, Li E12.5, Li E16.5, He E16.5, Br E16.5, Br 3dpn, To 3dpn, aBr, lfBr, vMG, lfMG, aLu, aLM, aHe, aLi		YES (21)						0.02	7.71				confirmed			confirmed
Rtl1	chr12	109590168	109595403	-	NM		YES	PAT		PAT		confirmed	Pl E12.5, Pl E16.5, Li E12.5, To 3dpn		YES (4)						0.06	7.66				confirmed			confirmed
Rian	chr12	109603944	109661711	+	NR		YES	MAT		MAT		confirmed	Pl E12.5, Pl E16.5, VE E9.5, VE E12.5, VE E16.5, ESC, MEF, Li E12.5, Li E16.5, He E16.5, Br E16.5, Br 3dpn, To 3dpn, aBr, lfBr, vMG, lfMG, aLu, aLM, aHe, aTh, aLi, aSp		YES (23)						0.08	7.65	Meg3 fragmentation	Maternal peak only deteced for Meg3 - Meg3 fragmentation - deteced in multiple tissues/developmental stages		confirmed			confirmed
Mir1188	chr12	109611821	109611941	+	NR		NO			MAT		novel	To 3dpn, lfBr	NO - Not informative Peak in To 3dpn - no lfBr ChIP (1 replicates)	YES (2)					7.31	0.09	7.64	Meg3 fragmentation	Maternal peak only deteced for Meg3 - Meg3 fragmentation - deteced in multiple tissues/developmental stages	supported candidate: fragment				supported candidate: fragment
XLOC_018352	chr12	109686392	109698624	+	XLOC		NO			MAT		novel	Pl E12.5, Pl E16.5, VE E9.5, VE E12.5, VE E16.5, ESC, MEF, Li E12.5, Li E16.5, He E16.5, Br E16.5, Br 3dpn, To 3dpn, aBr, lfBr, vMG, lfMG		YES (17)					8.35	0.16	7.56	Meg3 fragmentation	Maternal peak only deteced for Meg3 - Meg3 fragmentation - deteced in multiple tissues/developmental stages	supported candidate: fragment				supported candidate: fragment
Mirg	chr12	109734980	109749457	+	NR		YES	MAT		MAT		confirmed	Pl E12.5, Pl E16.5, VE E9.5, VE E12.5, VE E16.5, ESC, MEF, Li E12.5, Li E16.5, He E16.5, Br E16.5, Br 3dpn, To 3dpn, aBr, lfBr, vMG, lfMG		YES (17)						0.21	7.52	Meg3 fragmentation	Maternal peak only deteced for Meg3 - Meg3 fragmentation - deteced in multiple tissues/developmental stages		confirmed			confirmed
Dio3	chr12	110279229	110281097	+	NM		YES	PAT				not confirmed			NO						0.75	6.97					candidate: below cutoff		candidate
Sugct	chr13	16857474	17694765	-	NM		NO			PAT		novel	MEF	NO - BAE in MEF (4 replicates)	NO					0.0045	no known gDMR	37.26		gDMR distance or known imprinted region > 7Mb - deteced in one tissue/devlopmental stage	candidate				candidate
Hist1h2be	chr13	23583669	23621124	-	NM		NO			MAT		novel	vMG	NO - no vMG ChIP - BAE in lfMG (1 replicates)	NO					0.24	no known gDMR	30.53		gDMR distance or known imprinted region > 7Mb - deteced in one tissue/devlopmental stage	candidate				candidate
Cmah	chr13	24327403	24477289	+	NM	YES	YES	MAT				not confirmed			NO						no known gDMR	29.79		Not confirmed in published tissue placenta - biased ratio below cutoff in wrong direction				not confirmed	not confirmed
Slc25a48	chr13	56438354	56472363	+	NM		NO			PAT		novel	Pl E12.5	NO - BAE in E12.5 Pl (3 replicates)	NO					0.14	no known gDMR	2.32		gDMR distance or known imprinted region > 7Mb - deteced in one tissue/devlopmental stage	candidate				candidate
4930486L24Rik	chr13	60842611	60864416	-	NM		NO			MAT		novel	Pl E16.5	NO - no E16.5 Pl ChIP - Not informative Peak in E12.5 Pl (3 replicates)	NO	YES	1554.99	not informative		0.47	no known gDMR	0.39		gDMR distance or known imprinted region > 7Mb - MAT only in Placenta - Decidua/Placenta expression ratio > 5	not confirmed: Maternal contamination				not confirmed
Pde4d	chr13	108654176	109955969	+	NM	YES	YES	PAT				not confirmed			NO						no known gDMR	12.84						not confirmed	not confirmed
Cacna2d3	chr14	28904942	29721864	-	NM		NO			MAT		novel	aLM	NO ChIP	NO					0.01	no known gDMR	92.75		gDMR distance or known imprinted region > 7Mb - deteced in one tissue/devlopmental stage	candidate				candidate
Gzme	chr14	56117618	56120625	-	NM		NO			MAT		novel	Pl E12.5	NO - Not informative Peak in E12.5 Pl (3 replicates)	NO	YES	62.45	contamination		4.38	no known gDMR	65.54		gDMR distance or known imprinted region > 7Mb - MAT only in Placenta - Decidua/Placenta expression ratio > 5 - Embryo transfer supports maternal contamination	not confirmed: Maternal contamination				not confirmed
Gzmd	chr14	56129567	56132593	-	NM		NO			MAT		novel	Pl E12.5, Pl E16.5	NO - Not informative Peak in E12.5 Pl (3 replicates)	YES (2)	YES	67.03	contamination		7.09	no known gDMR	65.53		gDMR distance or known imprinted region > 7Mb - MAT only in Placenta - Decidua/Placenta expression ratio > 5 - Embryo transfer supports maternal contamination	not confirmed: Maternal contamination				not confirmed
Gzmg	chr14	56156580	56159579	-	NM		NO			MAT		novel	Pl E12.5, Pl E16.5	NO - Not informative Peak in E12.5 Pl (3 replicates)	YES (2)	YES	67.66	contamination		9.84	no known gDMR	65.5		gDMR distance or known imprinted region > 7Mb - MAT only in Placenta - Decidua/Placenta expression ratio > 5 - Embryo transfer supports maternal contamination	not confirmed: Maternal contamination				not confirmed
Gzmc	chr14	56231400	56234656	-	NM		NO			MAT		novel	Pl E12.5, Pl E16.5	NO - Not informative Peak in E12.5 Pl (3 replicates)	YES (2)	YES	58.54	contamination		3.32	no known gDMR	65.43		gDMR distance or known imprinted region > 7Mb - MAT only in Placenta - Decidua/Placenta expression ratio > 5 - Embryo transfer supports maternal contamination	not confirmed: Maternal contamination				not confirmed
Htr2a	chr14	74640839	74706859	+	NM		YES	MAT				not confirmed			NO						no known gDMR	47.02					candidate: below cutoff		candidate
Cdh10	chr15	18820328	19014234	+	NM		NO			MAT		novel	To 3dpn	NO - BAE in To 3dpn (1 replicates)	NO					0.026	53.98	7.5		gDMR distance or known imprinted region > 7Mb - deteced in one tissue/devlopmental stage	candidate				candidate
Kcnk9	chr15	72512118	72546279	-	NM		YES	MAT		MAT		confirmed	Br E16.5, Br 3dpn, aBr, lfBr		YES (4)						0.29	3.67				confirmed			confirmed
Trappc9	chr15	72589619	73061204	-	NM	YES	YES	MAT		PAT		not confirmed	MEF, Br E16.5, Br 3dpn, aBr, lfBr, aLu		YES (6)						0.21	3.59		Sense overlap with peg13 produced false positive				not confirmed	not confirmed
Peg13	chr15	72805599	72810324	-	NR		YES	PAT		PAT		confirmed	Pl E12.5, Pl E16.5, ESC, MEF, Li E12.5, Li E16.5, He E16.5, Br E16.5, Br 3dpn, To 3dpn, aBr, lfBr, vMG, lfMG, aLu, aLM, aHe, aTh, aLi, aSp		YES (20)						0	3.37				confirmed			confirmed
Ago2	chr15	73101624	73184947	-	NM		YES	MAT		MAT		confirmed	Br E16.5, Br 3dpn, aBr, lfBr		YES (4)						0.3	3.08				confirmed			confirmed
Slc38a4	chr15	96994822	97055956	-	NM		YES	PAT		PAT		confirmed	Pl E12.5, Pl E16.5, VE E9.5, MEF, Li E12.5, He E16.5, Br E16.5, Br 3dpn, To 3dpn, vMG, lfMG, aLM, aHe		YES (13)						0.06	5.22				confirmed			confirmed
XLOC_032279	chr15	97155087	97167312	-	XLOC		NO			PAT		novel	Pl E12.5, Pl E16.5, VE E9.5, VE E12.5, VE E16.5	YES - validated in E12.5 Pl & VE	YES (5)				confirmed	2.09	0.1	5.06		validated by ChIPseq - gDMR distance or known imprinted region < 7Mb - deteced in multiple tissues/developmental stages - validated in BALBcxCAST	validated candidate				validated candidate
Galnt6	chr15	100689914	100729376	-	NM		NO			PAT		novel	VE E9.5, VE E12.5	NO - Not infromative Peak in E12.5 VE (4 replicates)	YES (2)					0.28	3.64	1.53		gDMR distance or known imprinted region < 7Mb - deteced in multiple tissues/developmental stages	supported candidate				supported candidate
Fbxo40	chr16	36966072	36979136	-	NM	YES	YES	MAT				not confirmed			NO						no known gDMR	16.44						not confirmed	not confirmed
XLOC_037414	chr17	4983739	4994723	-	XLOC		NO			MAT		novel	Pl E12.5	YES - validated in E12.5 Pl (3 replicates)	NO	YES	0.37	confirmed	direction of allelic bias supports IE (below ratio cutoff)	0.27	7.76	82.14		validated by ChIPseq - gDMR distance or known imprinted region < 7Mb - Bidirectional transcript of Arid1b - Embryo transfer supports maternal expression - validated in BALBcxCAST	supported candidate				supported candidate
Arid1b	chr17	4995073	5347656	+	NM		NO			MAT		novel	Pl E12.5	YES - validated in E12.5 Pl (3 replicates)	NO	YES	0.24	confirmed	direction of allelic bias supports IE (below ratio cutoff)	0.72	7.75	82.13		genetic Validation	validated candidate				validated candidate
Pde10a	chr17	8526800	8986648	+	NM		YES	MAT		MAT		confirmed	Pl E12.5, Pl E16.5	YES - validated in E12.5 Pl (3 replicates)	YES (2)	YES					4.21	78.6		genetic Validation		confirmed			confirmed
Qk	chr17	10206470	10319361	-	NM		NO			MAT		novel	VE E9.5	NO - no E9.5 VE ChIP - BAE in E12.5 VE (4 replicates)	NO					0.36	2.54	76.92		gDMR distance or known imprinted region < 7Mb - deteced in one tissue/devlopmental stage	supported candidate				supported candidate
Park2	chr17	10840383	12063360	+	NM		NO			MAT		novel	Pl E12.5, Pl E16.5	NO - no E16.5 Pl ChIP - BAE (biased) in E12.5 Pl (3 replicates)	YES (2)	YES	0.43	confirmed	confirmed	0.12	1.9	76.28		genetic validation	validated candidate				validated candidate
XLOC_037615	chr17	12356364	12370378	-	XLOC		NO			MAT		novel	VE E16.5	NO - no E16.5 VE ChIP - BAE in E12.5 VE (4 replicates)	NO					0.16	0.39	74.77		gDMR distance or known imprinted region < 7Mb - deteced in one tissue/devlopmental stage	supported candidate				supported candidate
Slc22a3	chr17	12419973	12507704	-	NM		YES	MAT		MAT		confirmed	Pl E12.5, Pl E16.5, VE E9.5, VE E12.5, VE E16.5, To 3dpn, aLi		YES (7)						0.32	74.7				confirmed			confirmed
Slc22a2	chr17	12584188	12628488	+	NM		YES	MAT		MAT		confirmed	VE E9.5, VE E12.5		YES (2)						0.16	74.54				confirmed			confirmed
Igf2r	chr17	12682405	12769706	-	NM		YES	MAT		MAT		confirmed	Pl E12.5, Pl E16.5, VE E9.5, VE E12.5, VE E16.5, MEF, Li E12.5, Li E16.5, He E16.5, To 3dpn, vMG, lfMG, aLu, aLM, aHe, aTh, aLi, aSp		YES (18)						0.06	74.44				confirmed			confirmed
Airn	chr17	12741310	12859884	+	NR		YES	PAT		PAT		confirmed	Pl E12.5, Pl E16.5, VE E9.5, VE E12.5, VE E16.5, MEF, Li E12.5, Li E16.5, He E16.5, Br E16.5, Br 3dpn, To 3dpn, aBr, lfBr, vMG, lfMG, aLu, aLM, aHe, aTh, aLi, aSp		YES (22)						0	74.38				confirmed			confirmed
Mas1	chr17	12841004	12868143	-	NM	YES	YES	PAT				not confirmed			NO						0.1	74.28						not confirmed	not confirmed
Dact2	chr17	14195229	14203831	-	NM		NO			MAT		novel	Pl E12.5	YES - validated in E12.5 Pl (3 replicates)	NO	YES	1.2	not informative	confirmed	0.32	1.45	72.93		genetic Validaion	validated candidate				validated candidate
Smoc2	chr17	14279505	14404790	+	NM		NO			MAT		novel	Pl E12.5	YES - BAE in E12.5 Pl (biased) - short isoform validated in E12.5 VE (where it also shows MAT biased expression) (4 replicates)	NO	YES	40.98	confirmed	confirmed	0.03	1.54	72.85		genetic Validaion	validated candidate				validated candidate
Thbs2	chr17	14665499	14694262	-	NM		NO			MAT		novel	Pl E12.5, Pl E16.5	NO - Not informative Peak in E12.5 Pl (3 replicates)	YES (2)	YES	7.82	confirmed	confirmed	1.06	1.92	72.46		genetic Validaion	validated candidate				validated candidate
Qpct	chr17	79051905	79090243	+	NM	YES	YES	MAT				not confirmed			NO						66.31	8.07						not confirmed	not confirmed
Impact	chr18	12972251	12992948	+	NM		YES	PAT		PAT		confirmed	Pl E12.5, Pl E16.5, VE E9.5, VE E12.5, VE E16.5, MEF, Li E12.5, Li E16.5, He E16.5, Br E16.5, Br 3dpn, To 3dpn, aBr, lfBr, vMG, lfMG, aLu, aLM, aHe, aTh, aLi, aSp		YES (22)						0	no candidate gDMR				confirmed			confirmed
Gda	chr19	21391306	21472661	-	NM		NO			MAT		novel	Pl E12.5	NO - BAE in E12.5 Pl (3 replicates)	NO	YES	541.76	contamination		0.03	no known gDMR	23.92		gDMR distance or known imprinted region > 7Mb - MAT only in Placenta - Decidua/Placenta expression ratio > 5 - Embryo transfer supports maternal contamination	not confirmed: Maternal contamination				not confirmed
Ins1	chr19	52264322	52265458	+	NM	YES	YES	PAT				not confirmed			NO						no known gDMR	6.95						not confirmed	not confirmed
Rhox5	chrX	37754607	37808878	+	NM		YES	PAT				not confirmed			NO						no known gDMR	no candidate gDMR		IE due to Imprinted XCI in Pl and VE not included			not confirmed		not confirmed
Gm35612	chrX	50537388	50562598	+	NR		NO			MAT		novel	aBr	YES - no aBr ChIP - validated in E12.5 MEF (4 replicates)	NO					0.10	no known gDMR	no candidate gDMR		validated by ChIPseq - gDMR distance or known imprinted region > 7Mb - deteced in one tissue/developmental stage (aligment problem)	validated candidate				validated candidate
Xlr3b	chrX	73192178	73202930	+	NM		YES	MAT				not confirmed			NO						no known gDMR	no candidate gDMR		IE due to Imprinted XCI in Pl and VE not included			not confirmed		not confirmed
Xlr4b	chrX	73214332	73222453	+	NM		YES	MAT				not confirmed			NO						no known gDMR	no candidate gDMR		IE due to Imprinted XCI in Pl and VE not included			not confirmed		not confirmed
Xlr4c	chrX	73234075	73243130	-	NM		YES	MAT				not confirmed			NO						no known gDMR	no candidate gDMR		IE due to Imprinted XCI in Pl and VE not included			not confirmed		not confirmed
Slc10a3	chrX	74369218	74373349	-	NM		NO			PAT		novel	vMG	NO - BAE in lfMG (1 replicates)	NO					0.98	no known gDMR	no candidate gDMR		gDMR distance or known imprinted region > 7Mb - deteced in one tissue/devlopmental stage	candidate				candidate
XLOC_088356	chrX	94816275	94834172	+	XLOC		NO			MAT		novel	aLu	NO ChIP	NO					0.11	no known gDMR	no candidate gDMR	Fragmentation of XLOC_088358 (overlapping)	gDMR distance or known imprinted region > 7Mb - deteced in one tissue/devlopmental stage	candidate				candidate
XLOC_088358	chrX	94827547	94847537	+	XLOC		NO			MAT		novel	aLu	NO ChIP	NO					0.18	no known gDMR	no candidate gDMR		gDMR distance or known imprinted region > 7Mb - deteced in one tissue/devlopmental stage	candidate				candidate
Tsix	chrX	103431516	103484957	+	NR		YES	MAT				not confirmed			NO						no known gDMR	no candidate gDMR		suitable tissues not assayed			not confirmed		not confirmed
Xist	chrX	103460372	103483233	-	NR		YES	PAT		PAT		confirmed	Pl E12.5, Pl E16.5, VE E9.5, VE E12.5, VE E16.5		YES (5)						no known gDMR	no candidate gDMR				confirmed			confirmed

## Sheet: I
Confirmed and novel validated independent imprinted genes
Validation Key
Genetic: validation of novel candidates in proximity to the Igf2r cluster by genetic deletion of the lncRNA Airn ChIP: validation by allele-specific H3K4me3 ChIP-seq sDMR: Transcription start side overlaps sDMRs mapped in Brain (Xie et al. 2012) BALBc: validation by RNA-seq in CastxBALBc background Embryo transfer: Embryo transfer supports maternal expression in placenta Multiple tissues: Imprint…
name	chr	start	end	strand	parental allele	known/novel	validation strength	evidence of validation	tissue where IE was deteced by RNA-seq	previous reports of novel genes
Zdbf2	chr1	63200357	63314575	+	PAT	known			Pl E12.5, Pl E16.5, ESC, MEF, He E16.5, Br E16.5, Br 3dpn, To 3dpn, aBr, lfBr
XLOC_047844	chr2	10339281	10365256	-	PAT	novel	validated candidate	ChIP, BALBc, multiple tissues, proximity	Pl E12.5, VE E9.5, VE E12.5, VE E16.5
Sfmbt2	chr2	10370450	10595253	+	PAT	known			Pl E12.5, Pl E16.5, VE E9.5, VE E12.5, VE E16.5
H13	chr2	152669460	152708668	+	MAT	known			VE E12.5
Mcts2	chr2	152687147	152687942	+	PAT	known			(detected only by ChIP)
Blcap	chr2	157556361	157566361	-	MAT	known			Br E16.5, Br 3dpn
Mafb	chr2	160363676	160367065	-	MAT	novel	supported candidate	Proximity	Li E16.5
XLOC_050739	chr2	168960277	168970334	-	PAT	novel	validated candidate	ChIP, BALBc, multiple tissues, proximity	Pl E12.5, Pl E16.5, VE E9.5, VE E16.5
Nespas	chr2	174281236	174295436	-	PAT	known			Pl E12.5, Pl E16.5, VE E9.5, VE E12.5, ESC, MEF, Li E12.5, Li E16.5, He E16.5, Br E16.5, Br 3dpn, To 3dpn
Gnas	chr2	174284319	174346742	+	MAT	known			To 3dpn
2400006E01Rik	chr3	41500930	41528474	-	PAT	novel	supported candidate	BALBc, proximity	Pl E12.5
Jade1	chr3	41555733	41616864	+	PAT	known			Pl E16.5, VE E9.5, VE E16.5
Fkbp6	chr5	135291703	135350044	-	PAT	novel	validated candidate	ChIP	VE E9.5	Strogantsev et al 2015 Genome Biology
Calcr	chr6	3685719	3764713	-	MAT	known			Br E16.5, Br 3dpn
Sgce	chr6	4674349	4747204	-	PAT	known			Pl E12.5, Pl E16.5, VE E9.5, VE E12.5, VE E16.5, MEF, Li E12.5, Li E16.5, He E16.5, Br E16.5, Br 3dpn, To 3dpn, aBr, lfBr, vMG, lfMG, aLu, aLM, aHe, aTh, aLi, aSp
Peg10	chr6	4747305	4760516	+	PAT	known			Pl E12.5, Pl E16.5, VE E9.5, VE E12.5, VE E16.5, ESC, MEF, Li E12.5, Li E16.5, He E16.5, Br E16.5, Br 3dpn, To 3dpn, aBr, lfBr, vMG, lfMG
Ppp1r9a	chr6	4903319	5165661	+	MAT	known			Pl E12.5, Pl E16.5, VE E9.5, VE E12.5, VE E16.5, To 3dpn
Pon3	chr6	5220851	5256233	-	MAT	known			VE E16.5
Asb4	chr6	5383385	5433021	+	MAT	known			Pl E12.5, Pl E16.5, MEF, Li E12.5, Br E16.5, Br 3dpn, To 3dpn
Mest	chr6	30733505	30748466	+	PAT	known			Pl E12.5, Pl E16.5, VE E9.5, VE E12.5, ESC, MEF, Li E12.5, Li E16.5, He E16.5, Br E16.5, Br 3dpn, To 3dpn, aBr, lfBr, vMG, lfMG, aLu, aSp
Klf14	chr6	30956020	30958990	-	MAT	known			Pl E12.5, Pl E16.5, To 3dpn
Nap1l5	chr6	58905232	58907126	-	PAT	known			Br E16.5, Br 3dpn, aBr, lfBr
Zim1	chr7	6675442	6696432	-	MAT	known			Pl E12.5, Pl E16.5, VE E12.5, VE E16.5, MEF, Li E12.5, Li E16.5, He E16.5, Br E16.5, Br 3dpn, To 3dpn, aBr, lfBr, vMG, lfMG
Peg3	chr7	6705959	6730419	-	PAT	known			Pl E12.5, Pl E16.5, VE E9.5, VE E12.5, VE E16.5, ESC, MEF, Li E12.5, Li E16.5, He E16.5, Br E16.5, Br 3dpn, To 3dpn, aBr, lfBr, vMG, lfMG, aLu, aLM, aHe, aTh, aLi, aSp
Usp29	chr7	6730582	6967219	+	PAT	known			Pl E12.5, Pl E16.5, VE E9.5, VE E12.5, VE E16.5, MEF, Li E12.5, Li E16.5, He E16.5, Br E16.5, Br 3dpn, To 3dpn, aBr, lfBr
Ube3a	chr7	59228749	59306727	+	MAT	known			Br 3dpn, aBr, lfBr
C230091D08Rik	chr7	59307923	59324149	-	PAT	known			Br E16.5, Br 3dpn, aBr, lfBr
Ipw	chr7	59619157	59678878	-	PAT	known			Br E16.5, Br 3dpn, aBr, lfBr
Snhg14	chr7	59969576	59974431	-	PAT	known			Pl E12.5, Pl E16.5, ESC, MEF, Li E12.5, He E16.5, Br E16.5, Br 3dpn, To 3dpn, aBr, lfBr, aLu, aLM, aHe
Snurf	chr7	59982500	60005156	-	PAT	known			Pl E12.5, Pl E16.5, ESC, MEF, Li E12.5, He E16.5, Br E16.5, Br 3dpn, To 3dpn, aBr, lfBr, vMG, aLu, aLM, aHe
Snrpn	chr7	59982501	60140219	-	PAT	known			Pl E12.5, Pl E16.5, ESC, MEF, Li E12.5, He E16.5, Br E16.5, Br 3dpn, To 3dpn, aBr, lfBr, vMG, aLu, aLM, aHe
XLOC_075991	chr7	60641818	60918374	-	PAT	novel	validated candidate	sDMR, multiple tissues	Br E16.5, Br 3dpn, aBr, lfBr
B230209E15Rik	chr7	61529409	61615327	-	PAT	known			Br E16.5, Br 3dpn, aBr, lfBr
A230057D06Rik	chr7	61705849	61927574	-	PAT	known			Pl E12.5, Br E16.5, Br 3dpn, To 3dpn, aBr, lfBr
A330076H08Rik	chr7	61943900	61982303	-	PAT	known			Br E16.5, Br 3dpn, To 3dpn, aBr, lfBr
XLOC_076143	chr7	62070099	62209546	-	PAT	novel	validated candidate	ChIP, BALBc, multiple tissues, proximity	Pl E12.5, MEF, Li E12.5, Br E16.5, Br 3dpn, To 3dpn, aBr, lfBr
Ndn	chr7	62348276	62349927	+	PAT	known			Pl E12.5, MEF, He E16.5, Br E16.5, Br 3dpn, To 3dpn, aBr, lfBr, lfMG, aLu
Magel2	chr7	62376978	62381640	+	PAT	known			Pl E12.5, Br 3dpn
Mkrn3	chr7	62417592	62420139	-	PAT	known			Br E16.5, Br 3dpn
Peg12	chr7	62461870	62464510	-	PAT	known			Pl E12.5, MEF
Inpp5f	chr7	128611364	128696436	+	PAT	known			Br E16.5, Br 3dpn, lfBr
H19	chr7	142575529	142578146	-	MAT	known			Pl E12.5, Pl E16.5, VE E9.5, VE E12.5, VE E16.5, MEF, Li E12.5, Li E16.5, He E16.5, Br E16.5, Br 3dpn, To 3dpn, vMG, lfMG, aLu, aLM, aHe
Igf2	chr7	142650767	142661035	-	PAT/MAT	known			Pl E12.5, Pl E16.5, VE E9.5, VE E12.5, VE E16.5, MEF, Li E12.5, Li E16.5, He E16.5, To 3dpn, aBr, lfMG, aLM
Igf2os	chr7	142659692	142670356	+	PAT	known			Pl E12.5, Pl E16.5, VE E9.5, VE E12.5, VE E16.5, MEF, Li E12.5, Li E16.5, He E16.5, To 3dpn
Ascl2	chr7	142966821	142969264	-	MAT	known			Pl E12.5
Cd81	chr7	143052749	143067930	+	MAT	known			VE E9.5, VE E12.5, VE E16.5
Tssc4	chr7	143069367	143071087	+	MAT	known			Pl E12.5, Pl E16.5, VE E9.5, VE E12.5
Kcnq1ot1	chr7	143213110	143296547	-	PAT	known			Pl E12.5, Pl E16.5, VE E9.5, VE E12.5, VE E16.5, ESC, MEF, Li E12.5, Li E16.5, He E16.5, Br E16.5, Br 3dpn, To 3dpn, aBr, lfBr, vMG, lfMG, aLu, aLM, aHe, aTh, aLi, aSp
Cdkn1c	chr7	143458338	143461050	-	MAT	known			Pl E12.5, Pl E16.5, VE E9.5, VE E12.5, VE E16.5, MEF, Li E12.5, Li E16.5, He E16.5, Br E16.5, Br 3dpn, To 3dpn, vMG, lfMG, aLu, aLM
Slc22a18	chr7	143473754	143499332	+	MAT	known			Pl E12.5, Pl E16.5, VE E9.5, VE E12.5, VE E16.5, Li E16.5
Phlda2	chr7	143501547	143502524	-	MAT	known			Pl E12.5, VE E9.5, VE E12.5, VE E16.5, Li E12.5
Osbpl5	chr7	143688761	143741963	-	MAT	known			VE E16.5
Ano1	chr7	144588548	144738592	-	MAT	known			Pl E12.5, Pl E16.5
Gab1	chr8	80764430	80880519	-	PAT	known			Pl E12.5, Pl E16.5, VE E9.5, VE E12.5
Rasgrf1	chr9	89909774	90026979	+	PAT	known			Br E16.5, Br 3dpn, aBr, lfBr, vMG, lfMG
BC020402	chr10	7678970	7681158	-	PAT	novel	supported candidate	Proximity	aTh
Plagl1	chr10	13090787	13131695	+	PAT	known			Pl E12.5, Pl E16.5, VE E9.5, VE E12.5, VE E16.5, ESC, MEF, Li E12.5, Li E16.5, He E16.5, Br E16.5, Br 3dpn, To 3dpn, aBr, lfBr, vMG, lfMG, aLu, aLM, aTh
Phactr2	chr10	13207716	13474396	-	MAT	known			Pl E16.5, To 3dpn
Ddc	chr11	11814100	11898144	-	PAT	known			VE E16.5, Li E16.5, He E16.5
Grb10	chr11	11930498	12037420	-	MAT/PAT	known			Pl E12.5, Pl E16.5, VE E9.5, VE E12.5, VE E16.5, MEF, Li E12.5, Li E16.5, He E16.5, Br 3dpn, To 3dpn, aBr, lfBr, vMG, lfMG, aLu, aLM, aHe, aTh, aLi, aSp
XLOC_011039	chr11	12037523	12197345	+	MAT	novel	validated candidate	ChIP, BALBc, multiple tissues, proximity	Pl E12.5, Pl E16.5, VE E12.5, VE E16.5, MEF, Li E12.5, Li E16.5, He E16.5, To 3dpn
Commd1	chr11	22899727	22982284	-	MAT	known			aBr, lfBr, aLu, aTh
Zrsr1	chr11	22972004	22976496	+	PAT	known			Pl E12.5, Pl E16.5, VE E9.5, VE E12.5, ESC, MEF, Li E12.5, Li E16.5, Br E16.5, Br 3dpn, aBr, lfBr, vMG, lfMG, aLu, aLM, aHe, aTh, aLi, aSp
Platr20	chr11	51189832	51220418	-	PAT	novel	validated candidate	ChIP	VE E9.5	Babak et al 2015 Nature Genetics;
XLOC_011629	chr11	51220532	51245461	+	PAT	novel	validated candidate	ChIP, multiple tissues	VE E12.5, VE E16.5
Smoc1	chr12	81026807	81186414	+	PAT	novel	validated candidate	ChIP, BALBc	Pl E12.5
Dlk1	chr12	109452822	109463336	+	PAT	known			Pl E12.5, Pl E16.5, VE E9.5, VE E12.5, VE E16.5, MEF, Li E12.5, Li E16.5, He E16.5, Br E16.5, Br 3dpn, To 3dpn, lfBr
Meg3	chr12	109540995	109571729	+	MAT	known			Pl E12.5, Pl E16.5, VE E9.5, VE E12.5, VE E16.5, ESC, MEF, Li E12.5, Li E16.5, He E16.5, Br E16.5, Br 3dpn, To 3dpn, aBr, lfBr, vMG, lfMG, aLu, aLM, aHe, aLi
Rtl1	chr12	109590168	109595403	-	PAT	known			Pl E12.5, Pl E16.5, Li E12.5, To 3dpn
Rian	chr12	109603944	109661711	+	MAT	known			Pl E12.5, Pl E16.5, VE E9.5, VE E12.5, VE E16.5, ESC, MEF, Li E12.5, Li E16.5, He E16.5, Br E16.5, Br 3dpn, To 3dpn, aBr, lfBr, vMG, lfMG, aLu, aLM, aHe, aTh, aLi, aSp
Mirg	chr12	109734980	109749457	+	MAT	known			Pl E12.5, Pl E16.5, VE E9.5, VE E12.5, VE E16.5, ESC, MEF, Li E12.5, Li E16.5, He E16.5, Br E16.5, Br 3dpn, To 3dpn, aBr, lfBr, vMG, lfMG
Kcnk9	chr15	72512118	72546279	-	MAT	known			Br E16.5, Br 3dpn, aBr, lfBr
Peg13	chr15	72805599	72810324	-	PAT	known			Pl E12.5, Pl E16.5, ESC, MEF, Li E12.5, Li E16.5, He E16.5, Br E16.5, Br 3dpn, To 3dpn, aBr, lfBr, vMG, lfMG, aLu, aLM, aHe, aTh, aLi, aSp
Ago2	chr15	73101624	73184947	-	MAT	known			Br E16.5, Br 3dpn, aBr, lfBr
Slc38a4	chr15	96994822	97055956	-	PAT	known			Pl E12.5, Pl E16.5, VE E9.5, MEF, Li E12.5, He E16.5, Br E16.5, Br 3dpn, To 3dpn, vMG, lfMG, aLM, aHe
XLOC_032279	chr15	97155087	97167312	-	PAT	novel	validated candidate	ChIP, BALBc, multiple tissues, proximity	Pl E12.5, Pl E16.5, VE E9.5, VE E12.5, VE E16.5
Galnt6	chr15	100689914	100729376	-	PAT	novel	supported candidate	Multiple tissues, proximity	VE E9.5, VE E12.5
XLOC_037414	chr17	4983739	4994723	-	MAT	novel	supported candidate	ChIP, embryo transfer, proximity	Pl E12.5
Arid1b	chr17	4995073	5347656	+	MAT	novel	validated candidate	Genetic, ChIP, proximity	Pl E12.5
Pde10a	chr17	8526800	8986648	+	MAT	known			Pl E12.5, Pl E16.5
Qk	chr17	10206470	10319361	-	MAT	novel	supported candidate	Proximity	VE E9.5	Calabrese et al 2015 G3 (Bethesda)
Park2	chr17	10840383	12063360	+	MAT	novel	validated candidate	Genetic, embryo transfer, BALBc, multiple tissues, proximity	Pl E12.5, Pl E16.5	Calabrese et al 2015 G3 (Bethesda)
XLOC_037615	chr17	12356364	12370378	-	MAT	novel	supported candidate	Proximity	VE E16.5
Slc22a3	chr17	12419973	12507704	-	MAT	known			Pl E12.5, Pl E16.5, VE E9.5, VE E12.5, VE E16.5, To 3dpn, aLi
Slc22a2	chr17	12584188	12628488	+	MAT	known			VE E9.5, VE E12.5
Igf2r	chr17	12682405	12769706	-	MAT	known			Pl E12.5, Pl E16.5, VE E9.5, VE E12.5, VE E16.5, MEF, Li E12.5, Li E16.5, He E16.5, To 3dpn, vMG, lfMG, aLu, aLM, aHe, aTh, aLi, aSp
Airn	chr17	12741310	12859884	+	PAT	known			Pl E12.5, Pl E16.5, VE E9.5, VE E12.5, VE E16.5, MEF, Li E12.5, Li E16.5, He E16.5, Br E16.5, Br 3dpn, To 3dpn, aBr, lfBr, vMG, lfMG, aLu, aLM, aHe, aTh, aLi, aSp
Dact2	chr17	14195229	14203831	-	MAT	novel	validated candidate	Genetic, ChIP, BALBc, proximity	Pl E12.5	Babak et al 2015 Nature Genetics; Calabrese et al 2015 G3 (Bethesda)
Smoc2	chr17	14279505	14404790	+	MAT	novel	validated candidate	Genetic, ChiP, embryo transfer, BALBc, proximity	Pl E12.5
Thbs2	chr17	14665499	14694262	-	MAT	novel	validated candidate	Genetic, embryo transfer, BALBc, multiple tissues, proximity	Pl E12.5, Pl E16.5
Impact	chr18	12972251	12992948	+	PAT	known			Pl E12.5, Pl E16.5, VE E9.5, VE E12.5, VE E16.5, MEF, Li E12.5, Li E16.5, He E16.5, Br E16.5, Br 3dpn, To 3dpn, aBr, lfBr, vMG, lfMG, aLu, aLM, aHe, aTh, aLi, aSp
CrossFirre	chrX	50537388	50562598	+	MAT	novel	validated candidate	ChIP	aBr
Xist	chrX	103460372	103483233	-	PAT	known			Pl E12.5, Pl E16.5, VE E9.5, VE E12.5, VE E16.5

## Sheet: J
Summary of novel imprinted candidates
Known imprinted genes
Not disputed by the literature
RNA type	parental allele	decision	number
pc gene	MAT	not confirmed	7
nc gene	MAT	not confirmed	2
pc gene	PAT	not confirmed	5	total	MAT	PAT
nc gene	PAT	not confirmed	1	15	9	6
pc gene	MAT	candidate: below cutoff	5	total	MAT	PAT
pc gene	PAT	candidate: below cutoff	6	11	5	6
pc gene	MAT	confirmed	24
nc gene	MAT	confirmed	4
pc gene	PAT	confirmed	27	total	MAT	PAT
nc gene	PAT	confirmed	12	67	28	39
disputed by the literature
RNA type	parental allele	decision	number
pc gene	MAT	not confirmed	21
nc gene	MAT	not confirmed	1
pc gene	PAT	not confirmed	3	total	MAT	PAT
nc gene	PAT	not confirmed	2	27	22	5
pc gene	MAT	candidate: below cutoff	2	total	MAT	PAT
pc gene	PAT	candidate: below cutoff	1	3	2	1			not confirmed	candidate: below cutoff	confirmed	total
pc gene	MAT	confirmed	3	3	3				42	14	70	126
Novel imprinted candidates
Independent transcripts
RNA type	parental allele	decision	number
pc gene	MAT	candidate	9
nc gene	MAT	candidate	3
pc gene	PAT	candidate	11	total	MAT	PAT
nc gene	PAT	candidate	1	24	12	12
pc gene	MAT	supported candidate	2
nc gene	MAT	supported candidate	2
pc gene	PAT	supported candidate	1	total	MAT	PAT
nc gene	PAT	supported candidate	2	7	4	3
pc gene	MAT	validated candidate	5
nc gene	MAT	validated candidate	2
pc gene	PAT	validated candidate	2	total	MAT	PAT		potential lncRNA fragments	not confirmed: Maternal contamination	candidate	supported or validated	total
nc gene	PAT	validated candidate	7	16	7	9		16	13	24	23	76
maternal contamiation
RNA type	parental allele	decision	number	total
pc gene	MAT	not confirmed: Maternal contamination	13	13
categories of novel imprinted candidates	percentage
candidate	31.5789
supported candidate	9.21053
validated candidate	21.0526
not confirmed: Maternal contamination	17.1053
lncRNA fragments
RNA type	parental allele	decision	number
nc gene	MAT	supported candidate: fragment	2	total
nc gene	PAT	supported candidate: fragment	14	16

[truncated: 1 more sheets: K]
